# Supplementary material for: Connectome and regulatory hubs of CAGE highly active enhancers
Source: Sci Rep. 2023 Apr 5;13:5594. doi: 10.1038/s41598-023-32669-3 (PMC10076288; doi:10.1038/s41598-023-32669-3)
Supplement: Supplementary file 1 — Supplementary Table 1. [file 41598_2023_32669_MOESM1_ESM.xlsx]

## Sheet: Feuil1
Supplementary Table 1: Transcription factor motif analysis for CHA enhancers.
Motif Name	Consensus	P-value	Log P-value	q-value (Benjamini)	# of Target Sequences with Motif(of 1197)	% of Target Sequences with Motif	# of Background Sequences with Motif(of 48869)	% of Background Sequences with Motif
NFkB-p65-Rel(RHD)/ThioMac-LPS-Expression(GSE23622)/Homer	GGAAATTCCC	1e-34	-7.903e+01	0.0000	221.0	18.46%	3665.2	7.50%
Ets1-distal(ETS)/CD4+-PolII-ChIP-Seq(Barski_et_al.)/Homer	MACAGGAAGT	1e-26	-6.202e+01	0.0000	564.0	47.12%	15640.9	32.01%
IRF1(IRF)/PBMC-IRF1-ChIP-Seq(GSE43036)/Homer	GAAAGTGAAAGT	1e-23	-5.336e+01	0.0000	370.0	30.91%	9187.7	18.80%
IRF2(IRF)/Erythroblas-IRF2-ChIP-Seq(GSE36985)/Homer	GAAASYGAAASY	1e-22	-5.270e+01	0.0000	287.0	23.98%	6490.9	13.28%
SpiB(ETS)/OCILY3-SPIB-ChIP-Seq(GSE56857)/Homer	AAAGRGGAAGTG	1e-17	-4.103e+01	0.0000	496.0	41.44%	14438.2	29.55%
PU.1:IRF8(ETS:IRF)/pDC-Irf8-ChIP-Seq(GSE66899)/Homer	GGAAGTGAAAST	1e-15	-3.487e+01	0.0000	414.0	34.59%	11853.3	24.26%
ETS(ETS)/Promoter/Homer	AACCGGAAGT	1e-14	-3.407e+01	0.0000	508.0	42.44%	15413.3	31.54%
ISRE(IRF)/ThioMac-LPS-Expression(GSE23622)/Homer	AGTTTCASTTTC	1e-14	-3.383e+01	0.0000	185.0	15.46%	4132.5	8.46%
IRF8(IRF)/BMDM-IRF8-ChIP-Seq(GSE77884)/Homer	GRAASTGAAAST	1e-13	-3.050e+01	0.0000	581.0	48.54%	18540.6	37.94%
Jun-AP1(bZIP)/K562-cJun-ChIP-Seq(GSE31477)/Homer	GATGASTCATCN	1e-12	-2.983e+01	0.0000	423.0	35.34%	12564.6	25.71%
Fosl2(bZIP)/3T3L1-Fosl2-ChIP-Seq(GSE56872)/Homer	NATGASTCABNN	1e-12	-2.885e+01	0.0000	529.0	44.19%	16661.0	34.10%
Bach2(bZIP)/OCILy7-Bach2-ChIP-Seq(GSE44420)/Homer	TGCTGAGTCA	1e-11	-2.540e+01	0.0000	353.0	29.49%	10355.3	21.19%
Elk4(ETS)/Hela-Elk4-ChIP-Seq(GSE31477)/Homer	NRYTTCCGGY	1e-10	-2.442e+01	0.0000	678.0	56.64%	23020.6	47.11%
ELF1(ETS)/Jurkat-ELF1-ChIP-Seq(SRA014231)/Homer	AVCCGGAAGT	1e-09	-2.291e+01	0.0000	666.0	55.64%	22692.4	46.44%
Elk1(ETS)/Hela-Elk1-ChIP-Seq(GSE31477)/Homer	HACTTCCGGY	1e-09	-2.193e+01	0.0000	679.0	56.73%	23330.0	47.75%
PU.1(ETS)/ThioMac-PU.1-ChIP-Seq(GSE21512)/Homer	AGAGGAAGTG	1e-09	-2.131e+01	0.0000	717.0	59.90%	24963.6	51.09%
IRF3(IRF)/BMDM-Irf3-ChIP-Seq(GSE67343)/Homer	AGTTTCAKTTTC	1e-08	-2.007e+01	0.0000	568.0	47.45%	19067.9	39.02%
NF-E2(bZIP)/K562-NFE2-ChIP-Seq(GSE31477)/Homer	GATGACTCAGCA	1e-08	-1.993e+01	0.0000	128.0	10.69%	3023.5	6.19%
IRF:BATF(IRF:bZIP)/pDC-Irf8-ChIP-Seq(GSE66899)/Homer	CTTTCANTATGACTV	1e-08	-1.867e+01	0.0000	257.0	21.47%	7461.4	15.27%
Fra2(bZIP)/Striatum-Fra2-ChIP-Seq(GSE43429)/Homer	GGATGACTCATC	1e-07	-1.754e+01	0.0000	652.0	54.47%	22744.4	46.55%
ETS:RUNX(ETS,Runt)/Jurkat-RUNX1-ChIP-Seq(GSE17954)/Homer	RCAGGATGTGGT	1e-07	-1.637e+01	0.0000	221.0	18.46%	6381.0	13.06%
EWS:FLI1-fusion(ETS)/SK_N_MC-EWS:FLI1-ChIP-Seq(SRA014231)/Homer	VACAGGAAAT	1e-06	-1.546e+01	0.0000	736.0	61.49%	26473.1	54.18%
Fra1(bZIP)/BT549-Fra1-ChIP-Seq(GSE46166)/Homer	NNATGASTCATH	1e-05	-1.379e+01	0.0000	706.0	58.98%	25460.9	52.11%
JunB(bZIP)/DendriticCells-Junb-ChIP-Seq(GSE36099)/Homer	RATGASTCAT	0.0001	-1.087e+01	0.0003	689.0	57.56%	25205.7	51.58%
TFE3(bHLH)/MEF-TFE3-ChIP-Seq(GSE75757)/Homer	GTCACGTGACYV	0.0001	-9.447e+00	0.0014	137.0	11.45%	4032.2	8.25%
Bach1(bZIP)/K562-Bach1-ChIP-Seq(GSE31477)/Homer	AWWNTGCTGAGTCAT	0.001	-8.383e+00	0.0039	99.0	8.27%	2805.5	5.74%
Nrf2(bZIP)/Lymphoblast-Nrf2-ChIP-Seq(GSE37589)/Homer	HTGCTGAGTCAT	0.001	-8.221e+00	0.0044	94.0	7.85%	2647.4	5.42%
NFE2L2(bZIP)/HepG2-NFE2L2-ChIP-Seq(Encode)/Homer	AWWWTGCTGAGTCAT	0.001	-7.374e+00	0.0099	90.0	7.52%	2580.1	5.28%
Fos(bZIP)/TSC-Fos-ChIP-Seq(GSE110950)/Homer	NDATGASTCAYN	0.001	-7.150e+00	0.0119	705.0	58.90%	26542.0	54.32%
Atf3(bZIP)/GBM-ATF3-ChIP-Seq(GSE33912)/Homer	DATGASTCATHN	0.01	-6.503e+00	0.0220	758.0	63.32%	28872.1	59.09%
GABPA(ETS)/Jurkat-GABPa-ChIP-Seq(GSE17954)/Homer	RACCGGAAGT	0.01	-6.365e+00	0.0244	901.0	75.27%	34917.3	71.46%
NFkB-p50,p52(RHD)/Monocyte-p50-ChIP-Chip(Schreiber_et_al.)/Homer	GGGGGAATCCCC	0.01	-6.118e+00	0.0303	240.0	20.05%	8240.6	16.86%
Oct11(POU,Homeobox)/NCIH1048-POU2F3-ChIP-seq(GSE115123)/Homer	GATTTGCATA	0.01	-5.711e+00	0.0441	478.0	39.93%	17639.7	36.10%
TCFL2(HMG)/K562-TCF7L2-ChIP-Seq(GSE29196)/Homer	ACWTCAAAGG	0.01	-5.036e+00	0.0841	132.0	11.03%	4342.5	8.89%
EBF(EBF)/proBcell-EBF-ChIP-Seq(GSE21978)/Homer	DGTCCCYRGGGA	0.01	-4.906e+00	0.0931	385.0	32.16%	14122.5	28.90%
T1ISRE(IRF)/ThioMac-Ifnb-Expression/Homer	ACTTTCGTTTCT	0.01	-4.606e+00	0.1221	27.0	2.26%	672.6	1.38%
BATF(bZIP)/Th17-BATF-ChIP-Seq(GSE39756)/Homer	DATGASTCAT	0.1	-4.579e+00	0.1221	735.0	61.40%	28374.8	58.07%
E-box(bHLH)/Promoter/Homer	SSGGTCACGTGA	0.1	-4.394e+00	0.1431	122.0	10.19%	4062.9	8.31%
NFkB-p65(RHD)/GM12787-p65-ChIP-Seq(GSE19485)/Homer	WGGGGATTTCCC	0.1	-4.220e+00	0.1659	720.0	60.15%	27852.5	57.00%
PAX6(Paired,Homeobox)/Forebrain-Pax6-ChIP-Seq(GSE66961)/Homer	NGTGTTCAVTSAAGCGKAAA	0.1	-4.072e+00	0.1874	160.0	13.37%	5544.8	11.35%
NFAT:AP1(RHD,bZIP)/Jurkat-NFATC1-ChIP-Seq(Jolma_et_al.)/Homer	SARTGGAAAAWRTGAGTCAB	0.1	-3.957e+00	0.2052	309.0	25.81%	11346.7	23.22%
p53(p53)/Saos-p53-ChIP-Seq(GSE15780)/Homer	RRCATGYCYRGRCATGYYYN	0.1	-3.806e+00	0.2275	160.0	13.37%	5592.9	11.45%
p53(p53)/Saos-p53-ChIP-Seq/Homer	RRCATGYCYRGRCATGYYYN	0.1	-3.806e+00	0.2275	160.0	13.37%	5592.9	11.45%
MafK(bZIP)/C2C12-MafK-ChIP-Seq(GSE36030)/Homer	GCTGASTCAGCA	0.1	-3.599e+00	0.2734	350.0	29.24%	13058.2	26.72%
IRF4(IRF)/GM12878-IRF4-ChIP-Seq(GSE32465)/Homer	ACTGAAACCA	0.1	-3.505e+00	0.2939	596.0	49.79%	22983.4	47.04%
PBX1(Homeobox)/MCF7-PBX1-ChIP-Seq(GSE28007)/Homer	GSCTGTCACTCA	0.1	-3.263e+00	0.3661	140.0	11.70%	4930.6	10.09%
Nur77(NR)/K562-NR4A1-ChIP-Seq(GSE31363)/Homer	TGACCTTTNCNT	0.1	-2.924e+00	0.5031	273.0	22.81%	10194.3	20.86%
RAR:RXR(NR),DR5/ES-RAR-ChIP-Seq(GSE56893)/Homer	RGGTCADNNAGAGGTCAV	0.1	-2.895e+00	0.5069	59.0	4.93%	1940.0	3.97%
ZNF528(Zf)/HEK293-ZNF528.GFP-ChIP-Seq(GSE58341)/Homer	AGAAATGACTTCCCT	0.1	-2.786e+00	0.5536	16.0	1.34%	423.8	0.87%
CRE(bZIP)/Promoter/Homer	CSGTGACGTCAC	0.1	-2.668e+00	0.6109	272.0	22.72%	10228.9	20.93%
Mef2d(MADS)/Retina-Mef2d-ChIP-Seq(GSE61391)/Homer	GCTATTTTTAGC	0.1	-2.636e+00	0.6183	371.0	30.99%	14183.9	29.03%
Oct2(POU,Homeobox)/Bcell-Oct2-ChIP-Seq(GSE21512)/Homer	ATATGCAAAT	0.1	-2.555e+00	0.6571	463.0	38.68%	17911.2	36.66%
ELF5(ETS)/T47D-ELF5-ChIP-Seq(GSE30407)/Homer	ACVAGGAAGT	0.1	-2.540e+00	0.6571	818.0	68.34%	32431.8	66.37%
GATA3(Zf),DR8/iTreg-Gata3-ChIP-Seq(GSE20898)/Homer	AGATSTNDNNDSAGATAASN	0.1	-2.465e+00	0.6927	126.0	10.53%	4555.5	9.32%
Fli1(ETS)/CD8-FLI-ChIP-Seq(GSE20898)/Homer	NRYTTCCGGH	1	-2.083e+00	0.9969	961.0	80.28%	38546.6	78.89%
GATA(Zf),IR4/iTreg-Gata3-ChIP-Seq(GSE20898)/Homer	NAGATWNBNATCTNN	1	-2.015e+00	1.0000	124.0	10.36%	4583.1	9.38%
ZNF382(Zf)/HEK293-ZNF382.GFP-ChIP-Seq(GSE58341)/Homer	GNCTGTASTRNTGBCTCHTT	1	-2.007e+00	1.0000	49.0	4.09%	1693.9	3.47%
p73(p53)/Trachea-p73-ChIP-Seq(PRJNA310161)/Homer	NRRRCAWGTCCDGRCATGYY	1	-1.910e+00	1.0000	74.0	6.18%	2665.6	5.46%
JunD(bZIP)/K562-JunD-ChIP-Seq/Homer	ATGACGTCATCN	1	-1.874e+00	1.0000	110.0	9.19%	4071.0	8.33%
ZFP3(Zf)/HEK293-ZFP3.GFP-ChIP-Seq(GSE58341)/Homer	GGGTTTTGAAGGATGARTAGGAGTT	1	-1.841e+00	1.0000	18.0	1.50%	564.5	1.16%
HNF1b(Homeobox)/PDAC-HNF1B-ChIP-Seq(GSE64557)/Homer	GTTAATNATTAA	1	-1.801e+00	1.0000	264.0	22.06%	10198.1	20.87%
EWS:ERG-fusion(ETS)/CADO_ES1-EWS:ERG-ChIP-Seq(SRA014231)/Homer	ATTTCCTGTN	1	-1.727e+00	1.0000	819.0	68.42%	32799.8	67.13%
Brn1(POU,Homeobox)/NPC-Brn1-ChIP-Seq(GSE35496)/Homer	TATGCWAATBAV	1	-1.675e+00	1.0000	429.0	35.84%	16896.8	34.58%
Tcfcp2l1(CP2)/mES-Tcfcp2l1-ChIP-Seq(GSE11431)/Homer	NRAACCRGTTYRAACCRGYT	1	-1.620e+00	1.0000	200.0	16.71%	7708.3	15.78%
Etv2(ETS)/ES-ER71-ChIP-Seq(GSE59402)/Homer	NNAYTTCCTGHN	1	-1.606e+00	1.0000	914.0	76.36%	36778.5	75.27%
bZIP:IRF(bZIP,IRF)/Th17-BatF-ChIP-Seq(GSE39756)/Homer	NAGTTTCABTHTGACTNW	1	-1.601e+00	1.0000	630.0	52.63%	25107.9	51.38%
AP-1(bZIP)/ThioMac-PU.1-ChIP-Seq(GSE21512)/Homer	VTGACTCATC	1	-1.544e+00	1.0000	778.0	65.00%	31199.3	63.85%
Tcf3(HMG)/mES-Tcf3-ChIP-Seq(GSE11724)/Homer	ASWTCAAAGG	1	-1.501e+00	1.0000	345.0	28.82%	13582.3	27.80%
HRE(HSF)/Striatum-HSF1-ChIP-Seq(GSE38000)/Homer	TTCTAGAABNTTCTA	1	-1.435e+00	1.0000	323.0	26.98%	12725.0	26.04%
ELF3(ETS)/PDAC-ELF3-ChIP-Seq(GSE64557)/Homer	ANCAGGAAGT	1	-1.384e+00	1.0000	803.0	67.08%	32308.8	66.12%
DUX(Homeobox)/C2C12-Dux-ChIP-Seq(GSE87279)/Homer	BCWGATTCAATCAAN	1	-1.365e+00	1.0000	7.0	0.58%	209.5	0.43%
ETV4(ETS)/HepG2-ETV4-ChIP-Seq(ENCODE)/Homer	ACCGGAAGTG	1	-1.339e+00	1.0000	952.0	79.53%	38471.8	78.73%
Pitx1:Ebox(Homeobox,bHLH)/Hindlimb-Pitx1-ChIP-Seq(GSE41591)/Homer	YTAATTRAWWCCAGATGT	1	-1.172e+00	1.0000	302.0	25.23%	12008.5	24.58%
HRE(HSF)/HepG2-HSF1-ChIP-Seq(GSE31477)/Homer	BSTTCTRGAABVTTCYAGAA	1	-1.168e+00	1.0000	228.0	19.05%	9020.8	18.46%
Egr2(Zf)/Thymocytes-Egr2-ChIP-Seq(GSE34254)/Homer	NGCGTGGGCGGR	1	-1.126e+00	1.0000	232.0	19.38%	9203.0	18.83%
GATA3(Zf),DR4/iTreg-Gata3-ChIP-Seq(GSE20898)/Homer	AGATGKDGAGATAAG	1	-1.095e+00	1.0000	144.0	12.03%	5669.8	11.60%
MYNN(Zf)/HEK293-MYNN.eGFP-ChIP-Seq(Encode)/Homer	TTCAAAWTAAAAGTC	1	-1.090e+00	1.0000	373.0	31.16%	14933.0	30.56%
p53(p53)/mES-cMyc-ChIP-Seq(GSE11431)/Homer	ACATGCCCGGGCAT	1	-1.054e+00	1.0000	44.0	3.68%	1681.4	3.44%
ETS:E-box(ETS,bHLH)/HPC7-Scl-ChIP-Seq(GSE22178)/Homer	AGGAARCAGCTG	1	-1.042e+00	1.0000	150.0	12.53%	5933.7	12.14%
GRE(NR),IR3/A549-GR-ChIP-Seq(GSE32465)/Homer	NRGVACABNVTGTYCY	1	-9.897e-01	1.0000	182.0	15.20%	7249.7	14.84%
PGR(NR)/EndoStromal-PGR-ChIP-Seq(GSE69539)/Homer	AAGAACATWHTGTTC	1	-9.293e-01	1.0000	310.0	25.90%	12474.0	25.53%
X-box(HTH)/NPC-H3K4me1-ChIP-Seq(GSE16256)/Homer	GGTTGCCATGGCAA	1	-9.140e-01	1.0000	145.0	12.11%	5789.9	11.85%
RORgt(NR)/EL4-RORgt.Flag-ChIP-Seq(GSE56019)/Homer	AAYTAGGTCA	1	-9.085e-01	1.0000	193.0	16.12%	7736.5	15.83%
RORgt(NR)/EL4-RORgt.Flag-ChIP-Seq(GSE56019)/Homer	AAYTAGGTCA	1	-9.085e-01	1.0000	193.0	16.12%	7736.5	15.83%
OCT4-SOX2-TCF-NANOG(POU,Homeobox,HMG)/mES-Oct4-ChIP-Seq(GSE11431)/Homer	ATTTGCATAACAATG	1	-8.848e-01	1.0000	291.0	24.31%	11729.2	24.00%
Mouse_Recombination_Hotspot(Zf)/Testis-DMC1-ChIP-Seq(GSE24438)/Homer	ACTYKNATTCGTGNTACTTC	1	-8.252e-01	1.0000	113.0	9.44%	4534.6	9.28%
Pax7(Paired,Homeobox),long/Myoblast-Pax7-ChIP-Seq(GSE25064)/Homer	TAATCHGATTAC	1	-7.883e-01	1.0000	46.0	3.84%	1833.1	3.75%
ZNF652/HepG2-ZNF652.Flag-ChIP-Seq(Encode)/Homer	TTAACCCTTTVNKKN	1	-7.875e-01	1.0000	388.0	32.41%	15747.0	32.23%
STAT1(Stat)/HelaS3-STAT1-ChIP-Seq(GSE12782)/Homer	NATTTCCNGGAAAT	1	-7.675e-01	1.0000	411.0	34.34%	16699.7	34.18%
TR4(NR),DR1/Hela-TR4-ChIP-Seq(GSE24685)/Homer	GAGGTCAAAGGTCA	1	-7.584e-01	1.0000	174.0	14.54%	7048.8	14.43%
Twist(bHLH)/HMLE-TWIST1-ChIP-Seq(Chang_et_al)/Homer	VCAKCTGGNNNCCAGMTGBN	1	-7.332e-01	1.0000	223.0	18.63%	9060.6	18.54%
Pbx3(Homeobox)/GM12878-PBX3-ChIP-Seq(GSE32465)/Homer	SCTGTCAMTCAN	1	-7.000e-01	1.0000	326.0	27.23%	13285.0	27.19%
ZSCAN22(Zf)/HEK293-ZSCAN22.GFP-ChIP-Seq(GSE58341)/Homer	SMCAGTCWGAKGGAGGAGGC	1	-6.433e-01	1.0000	158.0	13.20%	6466.0	13.23%
Rfx1(HTH)/NPC-H3K4me1-ChIP-Seq(GSE16256)/Homer	KGTTGCCATGGCAA	1	-6.342e-01	1.0000	270.0	22.56%	11050.1	22.61%
EBNA1(EBV-virus)/Raji-EBNA1-ChIP-Seq(GSE30709)/Homer	GGYAGCAYDTGCTDCCCNNN	1	-6.057e-01	1.0000	22.0	1.84%	906.7	1.86%
GATA:SCL(Zf,bHLH)/Ter119-SCL-ChIP-Seq(GSE18720)/Homer	CRGCTGBNGNSNNSAGATAA	1	-5.876e-01	1.0000	178.0	14.87%	7321.5	14.98%
ARE(NR)/LNCAP-AR-ChIP-Seq(GSE27824)/Homer	RGRACASNSTGTYCYB	1	-5.492e-01	1.0000	330.0	27.57%	13577.4	27.79%
Zfp281(Zf)/ES-Zfp281-ChIP-Seq(GSE81042)/Homer	CCCCTCCCCCAC	1	-5.444e-01	1.0000	289.0	24.14%	11903.1	24.36%
RFX(HTH)/K562-RFX3-ChIP-Seq(SRA012198)/Homer	CGGTTGCCATGGCAAC	1	-5.386e-01	1.0000	89.0	7.44%	3697.6	7.57%
Rfx2(HTH)/LoVo-RFX2-ChIP-Seq(GSE49402)/Homer	GTTGCCATGGCAACM	1	-5.119e-01	1.0000	103.0	8.60%	4290.1	8.78%
ZBTB33(Zf)/GM12878-ZBTB33-ChIP-Seq(GSE32465)/Homer	GGVTCTCGCGAGAAC	1	-4.740e-01	1.0000	34.0	2.84%	1448.2	2.96%
Oct4:Sox17(POU,Homeobox,HMG)/F9-Sox17-ChIP-Seq(GSE44553)/Homer	CCATTGTATGCAAAT	1	-4.601e-01	1.0000	208.0	17.38%	8655.8	17.71%
ZNF675(Zf)/HEK293-ZNF675.GFP-ChIP-Seq(GSE58341)/Homer	ARGAGGMCAAAATGW	1	-4.595e-01	1.0000	235.0	19.63%	9766.8	19.99%
CTCF-SatelliteElement(Zf?)/CD4+-CTCF-ChIP-Seq(Barski_et_al.)/Homer	TGCAGTTCCMVNWRTGGCCA	1	-4.462e-01	1.0000	21.0	1.75%	911.4	1.87%
Hoxb4(Homeobox)/ES-Hoxb4-ChIP-Seq(GSE34014)/Homer	TGATTRATGGCY	1	-4.388e-01	1.0000	259.0	21.64%	10773.4	22.05%
RORg(NR)/Liver-Rorc-ChIP-Seq(GSE101115)/Homer	WAABTAGGTCAV	1	-4.272e-01	1.0000	135.0	11.28%	5672.8	11.61%
STAT5(Stat)/mCD4+-Stat5-ChIP-Seq(GSE12346)/Homer	RTTTCTNAGAAA	1	-3.970e-01	1.0000	444.0	37.09%	18411.9	37.68%
PAX3:FKHR-fusion(Paired,Homeobox)/Rh4-PAX3:FKHR-ChIP-Seq(GSE19063)/Homer	ACCRTGACTAATTNN	1	-3.793e-01	1.0000	283.0	23.64%	11825.5	24.20%
ZNF317(Zf)/HEK293-ZNF317.GFP-ChIP-Seq(GSE58341)/Homer	GTCWGCTGTYYCTCT	1	-3.790e-01	1.0000	132.0	11.03%	5588.3	11.44%
ZNF669(Zf)/HEK293-ZNF669.GFP-ChIP-Seq(GSE58341)/Homer	GARTGGTCATCGCCC	1	-3.773e-01	1.0000	99.0	8.27%	4217.9	8.63%
Tcf7(HMG)/GM12878-TCF7-ChIP-Seq(Encode)/Homer	CTTTGATGTGSB	1	-3.663e-01	1.0000	418.0	34.92%	17386.8	35.58%
Egr1(Zf)/K562-Egr1-ChIP-Seq(GSE32465)/Homer	TGCGTGGGYG	1	-3.453e-01	1.0000	675.0	56.39%	27916.6	57.13%
Pknox1(Homeobox)/ES-Prep1-ChIP-Seq(GSE63282)/Homer	SCTGTCAVTCAV	1	-3.399e-01	1.0000	310.0	25.90%	12985.8	26.58%
OCT:OCT(POU,Homeobox,IR1)/NPC-Brn2-ChIP-Seq(GSE35496)/Homer	ATGAATWATTCATGA	1	-3.057e-01	1.0000	23.0	1.92%	1052.1	2.15%
ZNF16(Zf)/HEK293-ZNF16.GFP-ChIP-Seq(GSE58341)/Homer	MACCTTCYATGGCTCCCTAKTGCCY	1	-3.057e-01	1.0000	23.0	1.92%	1052.8	2.15%
USF1(bHLH)/GM12878-Usf1-ChIP-Seq(GSE32465)/Homer	SGTCACGTGR	1	-3.030e-01	1.0000	542.0	45.28%	22555.4	46.16%
NF1:FOXA1(CTF,Forkhead)/LNCAP-FOXA1-ChIP-Seq(GSE27824)/Homer	WNTGTTTRYTTTGGCA	1	-2.965e-01	1.0000	73.0	6.10%	3191.6	6.53%
GLI3(Zf)/Limb-GLI3-ChIP-Chip(GSE11077)/Homer	CGTGGGTGGTCC	1	-2.875e-01	1.0000	215.0	17.96%	9131.0	18.69%
PRDM1(Zf)/Hela-PRDM1-ChIP-Seq(GSE31477)/Homer	ACTTTCACTTTC	1	-2.731e-01	1.0000	694.0	57.98%	28802.2	58.94%
CEBP:CEBP(bZIP)/MEF-Chop-ChIP-Seq(GSE35681)/Homer	NTNATGCAAYMNNHTGMAAY	1	-2.655e-01	1.0000	263.0	21.97%	11149.6	22.82%
ZNF768(Zf)/Rajj-ZNF768-ChIP-Seq(GSE111879)/Homer	RHHCAGAGAGGB	1	-1.969e-01	1.0000	98.0	8.19%	4351.0	8.90%
DUX4(Homeobox)/Myoblasts-DUX4.V5-ChIP-Seq(GSE75791)/Homer	NWTAAYCYAATCAWN	1	-1.949e-01	1.0000	67.0	5.60%	3031.2	6.20%
ETS1(ETS)/Jurkat-ETS1-ChIP-Seq(GSE17954)/Homer	ACAGGAAGTG	1	-1.942e-01	1.0000	924.0	77.19%	38240.0	78.26%
Oct4(POU,Homeobox)/mES-Oct4-ChIP-Seq(GSE11431)/Homer	ATTTGCATAW	1	-1.907e-01	1.0000	572.0	47.79%	23993.5	49.10%
E2F(E2F)/Hela-CellCycle-Expression/Homer	TTSGCGCGAAAA	1	-1.774e-01	1.0000	43.0	3.59%	2012.0	4.12%
Ronin(THAP)/ES-Thap11-ChIP-Seq(GSE51522)/Homer	RACTACAACTCCCAGVAKGC	1	-1.740e-01	1.0000	19.0	1.59%	949.2	1.94%
PAX5(Paired,Homeobox),condensed/GM12878-PAX5-ChIP-Seq(GSE32465)/Homer	GTCACGCTCSCTGM	1	-1.716e-01	1.0000	161.0	13.45%	7050.3	14.43%
ZKSCAN1(Zf)/HepG2-ZKSCAN1-ChIP-Seq(Encode)/Homer	GCACAYAGTAGGKCY	1	-1.673e-01	1.0000	66.0	5.51%	3020.7	6.18%
GFX(?)/Promoter/Homer	ATTCTCGCGAGA	1	-1.666e-01	1.0000	9.0	0.75%	490.5	1.00%
VDR(NR),DR3/GM10855-VDR+vitD-ChIP-Seq(GSE22484)/Homer	ARAGGTCANWGAGTTCANNN	1	-1.656e-01	1.0000	326.0	27.23%	13941.7	28.53%
Pax7(Paired,Homeobox)/Myoblast-Pax7-ChIP-Seq(GSE25064)/Homer	TAATCAATTA	1	-1.626e-01	1.0000	153.0	12.78%	6729.4	13.77%
Oct6(POU,Homeobox)/NPC-Pou3f1-ChIP-Seq(GSE35496)/Homer	WATGCAAATGAG	1	-1.591e-01	1.0000	508.0	42.44%	21452.2	43.90%
CArG(MADS)/PUER-Srf-ChIP-Seq(Sullivan_et_al.)/Homer	CCATATATGGNM	1	-1.586e-01	1.0000	405.0	33.83%	17221.5	35.24%
RORa(NR)/Liver-Rora-ChIP-Seq(GSE101115)/Homer	AAWCTAGGTCARDNN	1	-1.548e-01	1.0000	209.0	17.46%	9096.9	18.62%
Hnf1(Homeobox)/Liver-Foxa2-Chip-Seq(GSE25694)/Homer	GGTTAAWCATTAA	1	-1.536e-01	1.0000	213.0	17.79%	9266.4	18.96%
Six4(Homeobox)/MCF7-SIX4-ChIP-Seq(Encode)/Homer	TGWAAYCTGABACCB	1	-1.430e-01	1.0000	74.0	6.18%	3398.1	6.95%
CTCF(Zf)/CD4+-CTCF-ChIP-Seq(Barski_et_al.)/Homer	AYAGTGCCMYCTRGTGGCCA	1	-1.422e-01	1.0000	147.0	12.28%	6514.7	13.33%
STAT6(Stat)/Macrophage-Stat6-ChIP-Seq(GSE38377)/Homer	TTCCKNAGAA	1	-1.133e-01	1.0000	608.0	50.79%	25675.1	52.54%
Zfp809(Zf)/ES-Zfp809-ChIP-Seq(GSE70799)/Homer	GGGGCTYGKCTGGGA	1	-1.013e-01	1.0000	341.0	28.49%	14742.7	30.17%
HIF-1a(bHLH)/MCF7-HIF1a-ChIP-Seq(GSE28352)/Homer	TACGTGCV	1	-1.008e-01	1.0000	321.0	26.82%	13913.6	28.47%
HOXA2(Homeobox)/mES-Hoxa2-ChIP-Seq(Donaldson_et_al.)/Homer	GYCATCMATCAT	1	-9.978e-02	1.0000	130.0	10.86%	5885.0	12.04%
GFY(?)/Promoter/Homer	ACTACAATTCCC	1	-9.695e-02	1.0000	81.0	6.77%	3782.8	7.74%
Foxa3(Forkhead)/Liver-Foxa3-ChIP-Seq(GSE77670)/Homer	BSNTGTTTACWYWGN	1	-9.322e-02	1.0000	420.0	35.09%	18041.2	36.92%
Pax7(Paired,Homeobox),longest/Myoblast-Pax7-ChIP-Seq(GSE25064)/Homer	NTAATTDGCYAATTANNWWD	1	-9.117e-02	1.0000	60.0	5.01%	2876.0	5.89%
FOXA1:AR(Forkhead,NR)/LNCAP-AR-ChIP-Seq(GSE27824)/Homer	AGTAAACAAAAAAGAACAND	1	-9.043e-02	1.0000	145.0	12.11%	6550.9	13.41%
PRDM14(Zf)/H1-PRDM14-ChIP-Seq(GSE22767)/Homer	RGGTCTCTAACY	1	-8.460e-02	1.0000	396.0	33.08%	17084.2	34.96%
Tbx20(T-box)/Heart-Tbx20-ChIP-Seq(GSE29636)/Homer	GGTGYTGACAGS	1	-8.240e-02	1.0000	270.0	22.56%	11852.8	24.26%
OCT:OCT(POU,Homeobox)/NPC-Brn1-ChIP-Seq(GSE35496)/Homer	ATGAATATTCATGAG	1	-7.628e-02	1.0000	9.0	0.75%	556.1	1.14%
Gli2(Zf)/GM2-Gli2-ChIP-Chip(GSE112702)/Homer	YSTGGGTGGTCT	1	-6.844e-02	1.0000	416.0	34.75%	17984.7	36.81%
HNF4a(NR),DR1/HepG2-HNF4a-ChIP-Seq(GSE25021)/Homer	CARRGKBCAAAGTYCA	1	-6.703e-02	1.0000	574.0	47.95%	24481.8	50.10%
RARg(NR)/ES-RARg-ChIP-Seq(GSE30538)/Homer	AGGTCAAGGTCA	1	-6.254e-02	1.0000	52.0	4.34%	2583.4	5.29%
bHLHE40(bHLH)/HepG2-BHLHE40-ChIP-Seq(GSE31477)/Homer	KCACGTGMCN	1	-6.137e-02	1.0000	376.0	31.41%	16364.3	33.49%
Brn2(POU,Homeobox)/NPC-Brn2-ChIP-Seq(GSE35496)/Homer	ATGAATATTC	1	-6.040e-02	1.0000	143.0	11.95%	6564.9	13.44%
GRHL2(CP2)/HBE-GRHL2-ChIP-Seq(GSE46194)/Homer	AAACYKGTTWDACMRGTTTB	1	-5.928e-02	1.0000	464.0	38.76%	20013.4	40.96%
ZNF165(Zf)/WHIM12-ZNF165-ChIP-Seq(GSE65937)/Homer	AAGGKGRCGCAGGCA	1	-5.310e-02	1.0000	235.0	19.63%	10511.9	21.51%
E2F7(E2F)/Hela-E2F7-ChIP-Seq(GSE32673)/Homer	VDTTTCCCGCCA	1	-5.097e-02	1.0000	124.0	10.36%	5784.8	11.84%
E2F6(E2F)/Hela-E2F6-ChIP-Seq(GSE31477)/Homer	GGCGGGAARN	1	-5.066e-02	1.0000	526.0	43.94%	22613.2	46.28%
E2F4(E2F)/K562-E2F4-ChIP-Seq(GSE31477)/Homer	GGCGGGAAAH	1	-5.048e-02	1.0000	397.0	33.17%	17298.5	35.40%
c-Myc(bHLH)/LNCAP-cMyc-ChIP-Seq(Unpublished)/Homer	VCCACGTG	1	-4.705e-02	1.0000	467.0	39.01%	20213.2	41.37%
Chop(bZIP)/MEF-Chop-ChIP-Seq(GSE35681)/Homer	ATTGCATCAT	1	-4.015e-02	1.0000	312.0	26.07%	13828.7	28.30%
GRE(NR),IR3/RAW264.7-GRE-ChIP-Seq(Unpublished)/Homer	VAGRACAKWCTGTYC	1	-3.751e-02	1.0000	274.0	22.89%	12252.9	25.08%
HOXA1(Homeobox)/mES-Hoxa1-ChIP-Seq(SRP084292)/Homer	TGATKGATGR	1	-3.278e-02	1.0000	329.0	27.49%	14598.8	29.88%
ZNF41(Zf)/HEK293-ZNF41.GFP-ChIP-Seq(GSE58341)/Homer	CCTCATGGTGYCYTWYTCCCTTGTG	1	-3.185e-02	1.0000	39.0	3.26%	2087.2	4.27%
Sox7(HMG)/ESC-Sox7-ChIP-Seq(GSE133899)/Homer	VVRRAACAATGG	1	-2.526e-02	1.0000	357.0	29.82%	15842.0	32.42%
CLOCK(bHLH)/Liver-Clock-ChIP-Seq(GSE39860)/Homer	GHCACGTG	1	-2.465e-02	1.0000	583.0	48.71%	25170.5	51.51%
Six1(Homeobox)/Myoblast-Six1-ChIP-Chip(GSE20150)/Homer	GKVTCADRTTWC	1	-2.401e-02	1.0000	313.0	26.15%	14014.6	28.68%
GFY-Staf(?,Zf)/Promoter/Homer	RACTACAATTCCCAGAAKGC	1	-2.373e-02	1.0000	42.0	3.51%	2265.0	4.64%
Brachyury(T-box)/Mesoendoderm-Brachyury-ChIP-exo(GSE54963)/Homer	ANTTMRCASBNNNGTGYKAAN	1	-2.344e-02	1.0000	352.0	29.41%	15654.1	32.04%
Elf4(ETS)/BMDM-Elf4-ChIP-Seq(GSE88699)/Homer	ACTTCCKGKT	1	-1.994e-02	1.0000	894.0	74.69%	37706.5	77.17%
STAT6(Stat)/CD4-Stat6-ChIP-Seq(GSE22104)/Homer	ABTTCYYRRGAA	1	-1.871e-02	1.0000	596.0	49.79%	25780.8	52.76%
RBPJ:Ebox(?,bHLH)/Panc1-Rbpj1-ChIP-Seq(GSE47459)/Homer	GGGRAARRGRMCAGMTG	1	-1.682e-02	1.0000	460.0	38.43%	20233.3	41.41%
RAR:RXR(NR),DR0/ES-RAR-ChIP-Seq(GSE56893)/Homer	AGGTCAAGGTCA	1	-1.577e-02	1.0000	201.0	16.79%	9366.8	19.17%
MafB(bZIP)/BMM-Mafb-ChIP-Seq(GSE75722)/Homer	WNTGCTGASTCAGCANWTTY	1	-1.329e-02	1.0000	511.0	42.69%	22399.8	45.84%
FOXP1(Forkhead)/H9-FOXP1-ChIP-Seq(GSE31006)/Homer	NYYTGTTTACHN	1	-1.318e-02	1.0000	508.0	42.44%	22278.9	45.59%
E2F1(E2F)/Hela-E2F1-ChIP-Seq(GSE22478)/Homer	CWGGCGGGAA	1	-1.247e-02	1.0000	253.0	21.14%	11643.5	23.83%
NRF(NRF)/Promoter/Homer	STGCGCATGCGC	1	-1.205e-02	1.0000	114.0	9.52%	5629.6	11.52%
Duxbl(Homeobox)/NIH3T3-Duxbl.HA-ChIP-Seq(GSE119782)/Homer	TAAYCYAATCAA	1	-1.180e-02	1.0000	108.0	9.02%	5366.9	10.98%
HIF2a(bHLH)/785_O-HIF2a-ChIP-Seq(GSE34871)/Homer	GCACGTACCC	1	-1.107e-02	1.0000	395.0	33.00%	17649.2	36.12%
MafF(bZIP)/HepG2-MafF-ChIP-Seq(GSE31477)/Homer	HWWGTCAGCAWWTTT	1	-1.053e-02	1.0000	403.0	33.67%	17995.6	36.83%
Atf2(bZIP)/3T3L1-Atf2-ChIP-Seq(GSE56872)/Homer	NRRTGACGTCAT	1	-9.541e-03	1.0000	446.0	37.26%	19806.7	40.53%
ZNF692(Zf)/HEK293-ZNF692.GFP-ChIP-Seq(GSE58341)/Homer	GTGGGCCCCA	1	-9.159e-03	1.0000	239.0	19.97%	11116.6	22.75%
Tbox:Smad(T-box,MAD)/ESCd5-Smad2_3-ChIP-Seq(GSE29422)/Homer	AGGTGHCAGACA	1	-9.018e-03	1.0000	262.0	21.89%	12101.9	24.77%
OCT:OCT(POU,Homeobox)/NPC-OCT6-ChIP-Seq(GSE43916)/Homer	YATGCATATRCATRT	1	-6.739e-03	1.0000	189.0	15.79%	9027.4	18.47%
NF1(CTF)/LNCAP-NF1-ChIP-Seq(Unpublished)/Homer	CYTGGCABNSTGCCAR	1	-6.311e-03	1.0000	524.0	43.78%	23127.3	47.33%
CREB5(bZIP)/LNCaP-CREB5.V5-ChIP-Seq(GSE137775)/Homer	VVATGACGTCAT	1	-4.550e-03	1.0000	491.0	41.02%	21850.6	44.72%
DMRT6(DM)/Testis-DMRT6-ChIP-Seq(GSE60440)/Homer	YDGHTACAWTGTADC	1	-4.384e-03	1.0000	253.0	21.14%	11874.9	24.30%
Usf2(bHLH)/C2C12-Usf2-ChIP-Seq(GSE36030)/Homer	GTCACGTGGT	1	-3.688e-03	1.0000	470.0	39.26%	21033.6	43.05%
RUNX(Runt)/HPC7-Runx1-ChIP-Seq(GSE22178)/Homer	SAAACCACAG	1	-3.541e-03	1.0000	728.0	60.82%	31529.1	64.53%
c-Jun-CRE(bZIP)/K562-cJun-ChIP-Seq(GSE31477)/Homer	ATGACGTCATCY	1	-3.312e-03	1.0000	438.0	36.59%	19732.6	40.38%
Rfx5(HTH)/GM12878-Rfx5-ChIP-Seq(GSE31477)/Homer	SCCTAGCAACAG	1	-3.303e-03	1.0000	382.0	31.91%	17397.1	35.60%
Pit1+1bp(Homeobox)/GCrat-Pit1-ChIP-Seq(GSE58009)/Homer	ATGCATAATTCA	1	-3.130e-03	1.0000	450.0	37.59%	20243.9	41.43%
p63(p53)/Keratinocyte-p63-ChIP-Seq(GSE17611)/Homer	NNDRCATGYCYNRRCATGYH	1	-2.806e-03	1.0000	450.0	37.59%	20268.3	41.48%
Tlx?(NR)/NPC-H3K4me1-ChIP-Seq(GSE16256)/Homer	CTGGCAGSCTGCCA	1	-2.772e-03	1.0000	528.0	44.11%	23489.0	48.07%
BORIS(Zf)/K562-CTCFL-ChIP-Seq(GSE32465)/Homer	CNNBRGCGCCCCCTGSTGGC	1	-2.371e-03	1.0000	237.0	19.80%	11310.9	23.15%
HINFP(Zf)/K562-HINFP.eGFP-ChIP-Seq(Encode)/Homer	TWVGGTCCGC	1	-2.291e-03	1.0000	229.0	19.13%	10971.8	22.45%
Zfp57(Zf)/H1-ZFP57.HA-ChIP-Seq(GSE115387)/Homer	NANTGCSGCA	1	-2.057e-03	1.0000	297.0	24.81%	13910.4	28.47%
c-Myc(bHLH)/mES-cMyc-ChIP-Seq(GSE11431)/Homer	VVCCACGTGG	1	-2.005e-03	1.0000	571.0	47.70%	25320.5	51.82%
DMRT1(DM)/Testis-DMRT1-ChIP-Seq(GSE64892)/Homer	TWGHWACAWTGTWDC	1	-1.930e-03	1.0000	314.0	26.23%	14646.3	29.97%
Myf5(bHLH)/GM-Myf5-ChIP-Seq(GSE24852)/Homer	BAACAGCTGT	1	-1.633e-03	1.0000	705.0	58.90%	30777.4	62.99%
Reverb(NR),DR2/RAW-Reverba.biotin-ChIP-Seq(GSE45914)/Homer	GTRGGTCASTGGGTCA	1	-1.590e-03	1.0000	260.0	21.72%	12378.7	25.33%
Nr5a2(NR)/mES-Nr5a2-ChIP-Seq(GSE19019)/Homer	BTCAAGGTCA	1	-1.563e-03	1.0000	597.0	49.87%	26433.9	54.10%
GATA(Zf),IR3/iTreg-Gata3-ChIP-Seq(GSE20898)/Homer	NNNNNBAGATAWYATCTVHN	1	-1.411e-03	1.0000	235.0	19.63%	11322.6	23.17%
WT1(Zf)/Kidney-WT1-ChIP-Seq(GSE90016)/Homer	MCTCCCMCRCAB	1	-1.312e-03	1.0000	647.0	54.05%	28494.2	58.31%
Stat3(Stat)/mES-Stat3-ChIP-Seq(GSE11431)/Homer	CTTCCGGGAA	1	-1.301e-03	1.0000	548.0	45.78%	24475.2	50.09%
Atf4(bZIP)/MEF-Atf4-ChIP-Seq(GSE35681)/Homer	MTGATGCAAT	1	-1.256e-03	1.0000	359.0	29.99%	16638.3	34.05%
REST-NRSF(Zf)/Jurkat-NRSF-ChIP-Seq/Homer	GGMGCTGTCCATGGTGCTGA	1	-1.209e-03	1.0000	5.0	0.42%	591.6	1.21%
NRF1(NRF)/MCF7-NRF1-ChIP-Seq(Unpublished)/Homer	CTGCGCATGCGC	1	-1.066e-03	1.0000	60.0	5.01%	3495.7	7.15%
ZNF322(Zf)/HEK293-ZNF322.GFP-ChIP-Seq(GSE58341)/Homer	GAGCCTGGTACTGWGCCTGR	1	-1.033e-03	1.0000	455.0	38.01%	20693.8	42.35%
Phox2b(Homeobox)/CLBGA-PHOX2B-ChIP-Seq(GSE90683)/Homer	TTAATTNAATTA	1	-7.080e-04	1.0000	303.0	25.31%	14375.2	29.42%
ERE(NR),IR3/MCF7-ERa-ChIP-Seq(Unpublished)/Homer	VAGGTCACNSTGACC	1	-4.780e-04	1.0000	342.0	28.57%	16109.3	32.97%
ZBTB18(Zf)/HEK293-ZBTB18.GFP-ChIP-Seq(GSE58341)/Homer	AACATCTGGA	1	-3.980e-04	1.0000	599.0	50.04%	26794.0	54.83%
ETV1(ETS)/GIST48-ETV1-ChIP-Seq(GSE22441)/Homer	AACCGGAAGT	1	-3.780e-04	1.0000	1003.0	83.79%	42567.6	87.12%
E2F3(E2F)/MEF-E2F3-ChIP-Seq(GSE71376)/Homer	BTKGGCGGGAAA	1	-3.400e-04	1.0000	566.0	47.28%	25483.3	52.15%
PRDM9(Zf)/Testis-DMC1-ChIP-Seq(GSE35498)/Homer	ADGGYAGYAGCATCT	1	-2.000e-04	1.0000	488.0	40.77%	22383.8	45.81%
KLF10(Zf)/HEK293-KLF10.GFP-ChIP-Seq(GSE58341)/Homer	GGGGGTGTGTCC	1	-1.970e-04	1.0000	634.0	52.97%	28341.2	58.00%
ZBTB12(Zf)/HEK293-ZBTB12.GFP-ChIP-Seq(GSE58341)/Homer	NGNTCTAGAACCNGV	1	-1.880e-04	1.0000	490.0	40.94%	22477.3	46.00%
Zic2(Zf)/ESC-Zic2-ChIP-Seq(SRP197560)/Homer	CHCAGCRGGRGG	1	-1.590e-04	1.0000	533.0	44.53%	24277.8	49.69%
ZNF341(Zf)/EBV-ZNF341-ChIP-Seq(GSE113194)/Homer	GGAACAGCCG	1	-1.450e-04	1.0000	676.0	56.47%	30082.1	61.56%
MyoD(bHLH)/Myotube-MyoD-ChIP-Seq(GSE21614)/Homer	RRCAGCTGYTSY	1	-1.410e-04	1.0000	717.0	59.90%	31718.2	64.91%
Hoxa10(Homeobox)/ChickenMSG-Hoxa10.Flag-ChIP-Seq(GSE86088)/Homer	GGYAATGAAA	1	-1.090e-04	1.0000	605.0	50.54%	27278.0	55.83%
n-Myc(bHLH)/mES-nMyc-ChIP-Seq(GSE11431)/Homer	VRCCACGTGG	1	-9.100e-05	1.0000	671.0	56.06%	29962.9	61.32%
Max(bHLH)/K562-Max-ChIP-Seq(GSE31477)/Homer	RCCACGTGGYYN	1	-8.600e-05	1.0000	664.0	55.47%	29693.1	60.77%
Arnt:Ahr(bHLH)/MCF7-Arnt-ChIP-Seq(Lo_et_al.)/Homer	TBGCACGCAA	1	-6.400e-05	1.0000	602.0	50.29%	27248.2	55.76%
SF1(NR)/H295R-Nr5a1-ChIP-Seq(GSE44220)/Homer	CAAGGHCANV	1	-6.000e-05	1.0000	556.0	46.45%	25392.3	51.97%
EKLF(Zf)/Erythrocyte-Klf1-ChIP-Seq(GSE20478)/Homer	NWGGGTGTGGCY	1	-4.000e-05	1.0000	344.0	28.74%	16626.8	34.03%
YY1(Zf)/Promoter/Homer	CAAGATGGCGGC	1	-3.400e-05	1.0000	58.0	4.85%	3755.6	7.69%
Dlx3(Homeobox)/Kerainocytes-Dlx3-ChIP-Seq(GSE89884)/Homer	NDGTAATTAC	1	-2.300e-05	1.0000	664.0	55.47%	29912.5	61.22%
Gata1(Zf)/K562-GATA1-ChIP-Seq(GSE18829)/Homer	SAGATAAGRV	1	-2.300e-05	1.0000	590.0	49.29%	26937.4	55.13%
ZNF7(Zf)/HepG2-ZNF7.Flag-ChIP-Seq(Encode)/Homer	CTGCCWVCTTTTRTA	1	-2.100e-05	1.0000	591.0	49.37%	26986.2	55.23%
SPDEF(ETS)/VCaP-SPDEF-ChIP-Seq(SRA014231)/Homer	ASWTCCTGBT	1	-2.000e-05	1.0000	875.0	73.10%	38155.9	78.09%
Maz(Zf)/HepG2-Maz-ChIP-Seq(GSE31477)/Homer	GGGGGGGG	1	-1.800e-05	1.0000	880.0	73.52%	38361.3	78.51%
FOXK2(Forkhead)/U2OS-FOXK2-ChIP-Seq(E-MTAB-2204)/Homer	SCHTGTTTACAT	1	-1.500e-05	1.0000	656.0	54.80%	29661.7	60.70%
MafA(bZIP)/Islet-MafA-ChIP-Seq(GSE30298)/Homer	TGCTGACTCA	1	-1.200e-05	1.0000	711.0	59.40%	31878.7	65.24%
Stat3+il21(Stat)/CD4-Stat3-ChIP-Seq(GSE19198)/Homer	SVYTTCCNGGAARB	1	-1.100e-05	1.0000	697.0	58.23%	31330.7	64.12%
Hand2(bHLH)/Mesoderm-Hand2-ChIP-Seq(GSE61475)/Homer	TGACANARRCCAGRC	1	-1.100e-05	1.0000	553.0	46.20%	25545.5	52.28%
Barx1(Homeobox)/Stomach-Barx1.3xFlag-ChIP-Seq(GSE69483)/Homer	AAACMATTAN	1	-8.000e-06	1.0000	534.0	44.61%	24831.0	50.82%
Hoxc9(Homeobox)/Ainv15-Hoxc9-ChIP-Seq(GSE21812)/Homer	GGCCATAAATCA	1	-7.000e-06	1.0000	537.0	44.86%	24963.3	51.09%
ZNF519(Zf)/HEK293-ZNF519.GFP-ChIP-Seq(GSE58341)/Homer	GAGSCCGAGC	1	-7.000e-06	1.0000	276.0	23.06%	13969.2	28.59%
ZNF136(Zf)/HEK293-ZNF136.GFP-ChIP-Seq(GSE58341)/Homer	YTKGATAHAGTATTCTWGGTNGGCA	1	-6.000e-06	1.0000	189.0	15.79%	10127.7	20.73%
Srebp1a(bHLH)/HepG2-Srebp1a-ChIP-Seq(GSE31477)/Homer	RTCACSCCAY	1	-3.000e-06	1.0000	395.0	33.00%	19178.6	39.25%
Phox2a(Homeobox)/Neuron-Phox2a-ChIP-Seq(GSE31456)/Homer	YTAATYNRATTA	1	-3.000e-06	1.0000	470.0	39.26%	22323.4	45.69%
Foxh1(Forkhead)/hESC-FOXH1-ChIP-Seq(GSE29422)/Homer	NNTGTGGATTSS	1	-3.000e-06	1.0000	638.0	53.30%	29192.6	59.74%
ZNF467(Zf)/HEK293-ZNF467.GFP-ChIP-Seq(GSE58341)/Homer	TGGGGAAGGGCM	1	-2.000e-06	1.0000	786.0	65.66%	35033.5	71.70%
Srebp2(bHLH)/HepG2-Srebp2-ChIP-Seq(GSE31477)/Homer	CGGTCACSCCAC	1	-2.000e-06	1.0000	313.0	26.15%	15777.1	32.29%
LEF1(HMG)/H1-LEF1-ChIP-Seq(GSE64758)/Homer	CCTTTGATST	1	-1.000e-06	1.0000	640.0	53.47%	29495.9	60.36%
RUNX-AML(Runt)/CD4+-PolII-ChIP-Seq(Barski_et_al.)/Homer	GCTGTGGTTW	1	-0.000e+00	1.0000	719.0	60.07%	32633.2	66.78%
FXR(NR),IR1/Liver-FXR-ChIP-Seq(Chong_et_al.)/Homer	AGGTCANTGACCTB	1	-0.000e+00	1.0000	490.0	40.94%	23444.3	47.98%
Gata2(Zf)/K562-GATA2-ChIP-Seq(GSE18829)/Homer	BBCTTATCTS	1	-0.000e+00	1.0000	630.0	52.63%	29137.2	59.63%
CHR(?)/Hela-CellCycle-Expression/Homer	SRGTTTCAAA	1	-0.000e+00	1.0000	644.0	53.80%	29784.2	60.95%
EBF1(EBF)/Near-E2A-ChIP-Seq(GSE21512)/Homer	GTCCCCWGGGGA	1	-0.000e+00	1.0000	857.0	71.60%	38019.6	77.81%
DLX5(Homeobox)/BasalGanglia-Dlx5-ChIP-seq(GSE124936)/Homer	SSTAATTA	1	-0.000e+00	1.0000	705.0	58.90%	32202.8	65.90%
PSE(SNAPc)/K562-mStart-Seq/Homer	WAVTCACCMTAASYDAAAAG	1	-0.000e+00	1.0000	580.0	48.45%	27300.9	55.87%
EBF2(EBF)/BrownAdipose-EBF2-ChIP-Seq(GSE97114)/Homer	NABTCCCWDGGGAVH	1	-0.000e+00	1.0000	841.0	70.26%	37562.0	76.87%
Foxo3(Forkhead)/U2OS-Foxo3-ChIP-Seq(E-MTAB-2701)/Homer	DGTAAACA	1	-0.000e+00	1.0000	678.0	56.64%	31448.5	64.36%
Cux2(Homeobox)/Liver-Cux2-ChIP-Seq(GSE35985)/Homer	HNRAATCAAT	1	-0.000e+00	1.0000	455.0	38.01%	22437.0	45.92%
Klf9(Zf)/GBM-Klf9-ChIP-Seq(GSE62211)/Homer	GCCACRCCCACY	1	-0.000e+00	1.0000	443.0	37.01%	21937.4	44.90%
RUNX2(Runt)/PCa-RUNX2-ChIP-Seq(GSE33889)/Homer	NWAACCACADNN	1	-0.000e+00	1.0000	768.0	64.16%	34954.1	71.53%
MITF(bHLH)/MastCells-MITF-ChIP-Seq(GSE48085)/Homer	RTCATGTGAC	1	-0.000e+00	1.0000	810.0	67.67%	36552.5	74.81%
Zic3(Zf)/mES-Zic3-ChIP-Seq(GSE37889)/Homer	GGCCYCCTGCTGDGH	1	-0.000e+00	1.0000	601.0	50.21%	28429.8	58.18%
Tcf21(bHLH)/ArterySmoothMuscle-Tcf21-ChIP-Seq(GSE61369)/Homer	NAACAGCTGG	1	-0.000e+00	1.0000	827.0	69.09%	37203.1	76.14%
Sp1(Zf)/Promoter/Homer	GGCCCCGCCCCC	1	-0.000e+00	1.0000	250.0	20.89%	13659.6	27.95%
Tcf12(bHLH)/GM12878-Tcf12-ChIP-Seq(GSE32465)/Homer	VCAGCTGYTG	1	-0.000e+00	1.0000	812.0	67.84%	36691.4	75.09%
Esrrb(NR)/mES-Esrrb-ChIP-Seq(GSE11431)/Homer	KTGACCTTGA	1	-0.000e+00	1.0000	682.0	56.98%	31724.3	64.92%
SCRT1(Zf)/HEK293-SCRT1.eGFP-ChIP-Seq(Encode)/Homer	GCAACAGGTG	1	-0.000e+00	1.0000	431.0	36.01%	21580.5	44.17%
EHF(ETS)/LoVo-EHF-ChIP-Seq(GSE49402)/Homer	AVCAGGAAGT	1	-0.000e+00	1.0000	968.0	80.87%	42436.1	86.85%
ZNF143|STAF(Zf)/CUTLL-ZNF143-ChIP-Seq(GSE29600)/Homer	ATTTCCCAGVAKSCY	1	-0.000e+00	1.0000	442.0	36.93%	22102.9	45.23%
PAX5(Paired,Homeobox)/GM12878-PAX5-ChIP-Seq(GSE32465)/Homer	GCAGCCAAGCRTGACH	1	-0.000e+00	1.0000	469.0	39.18%	23308.7	47.70%
Unknown-ESC-element(?)/mES-Nanog-ChIP-Seq(GSE11724)/Homer	CACAGCAGGGGG	1	-0.000e+00	1.0000	617.0	51.55%	29337.7	60.04%
ZNF264(Zf)/HEK293-ZNF264.GFP-ChIP-Seq(GSE58341)/Homer	RGGGCACTAACY	1	-0.000e+00	1.0000	612.0	51.13%	29230.0	59.82%
TEAD2(TEA)/Py2T-Tead2-ChIP-Seq(GSE55709)/Homer	CCWGGAATGY	1	-0.000e+00	1.0000	593.0	49.54%	28518.4	58.36%
NFAT(RHD)/Jurkat-NFATC1-ChIP-Seq(Jolma_et_al.)/Homer	ATTTTCCATT	1	-0.000e+00	1.0000	792.0	66.17%	36246.9	74.18%
Pax8(Paired,Homeobox)/Thyroid-Pax8-ChIP-Seq(GSE26938)/Homer	GTCATGCHTGRCTGS	1	-0.000e+00	1.0000	447.0	37.34%	22616.5	46.29%
NFIL3(bZIP)/HepG2-NFIL3-ChIP-Seq(Encode)/Homer	VTTACGTAAYNNNNN	1	-0.000e+00	1.0000	611.0	51.04%	29319.1	60.00%
HNF6(Homeobox)/Liver-Hnf6-ChIP-Seq(ERP000394)/Homer	NTATYGATCH	1	-0.000e+00	1.0000	519.0	43.36%	25674.7	52.54%
Foxa2(Forkhead)/Liver-Foxa2-ChIP-Seq(GSE25694)/Homer	CYTGTTTACWYW	1	-0.000e+00	1.0000	703.0	58.73%	32989.8	67.51%
Klf4(Zf)/mES-Klf4-ChIP-Seq(GSE11431)/Homer	GCCACACCCA	1	-0.000e+00	1.0000	526.0	43.94%	26040.7	53.29%
NeuroD1(bHLH)/Islet-NeuroD1-ChIP-Seq(GSE30298)/Homer	GCCATCTGTT	1	-0.000e+00	1.0000	767.0	64.08%	35525.1	72.70%
ZNF189(Zf)/HEK293-ZNF189.GFP-ChIP-Seq(GSE58341)/Homer	TGGAACAGMA	1	-0.000e+00	1.0000	747.0	62.41%	34771.3	71.16%
Atf7(bZIP)/3T3L1-Atf7-ChIP-Seq(GSE56872)/Homer	NGRTGACGTCAY	1	-0.000e+00	1.0000	614.0	51.29%	29729.2	60.84%
Ap4(bHLH)/AML-Tfap4-ChIP-Seq(GSE45738)/Homer	NAHCAGCTGD	1	-0.000e+00	1.0000	903.0	75.44%	40604.1	83.10%
RUNX1(Runt)/Jurkat-RUNX1-ChIP-Seq(GSE29180)/Homer	AAACCACARM	1	-0.000e+00	1.0000	847.0	70.76%	38625.5	79.05%
Nr5a2(NR)/Pancreas-LRH1-ChIP-Seq(GSE34295)/Homer	BTCAAGGTCA	1	-0.000e+00	1.0000	693.0	57.89%	32870.2	67.27%
Prop1(Homeobox)/GHFT1-PROP1.biotin-ChIP-Seq(GSE77302)/Homer	NTAATBNAATTA	1	-0.000e+00	1.0000	611.0	51.04%	29672.2	60.73%
NFY(CCAAT)/Promoter/Homer	RGCCAATSRG	1	-0.000e+00	1.0000	661.0	55.22%	31683.6	64.84%
Sox17(HMG)/Endoderm-Sox17-ChIP-Seq(GSE61475)/Homer	CCATTGTTYB	1	-0.000e+00	1.0000	641.0	53.55%	30960.7	63.36%
LXRE(NR),DR4/RAW-LXRb.biotin-ChIP-Seq(GSE21512)/Homer	RGGTTACTANAGGTCA	1	-0.000e+00	1.0000	286.0	23.89%	16188.5	33.13%
Sox9(HMG)/Limb-SOX9-ChIP-Seq(GSE73225)/Homer	AGGVNCCTTTGT	1	-0.000e+00	1.0000	750.0	62.66%	35176.0	71.99%
OCT:OCT-short(POU,Homeobox)/NPC-OCT6-ChIP-Seq(GSE43916)/Homer	ATGCATWATGCATRW	1	-0.000e+00	1.0000	627.0	52.38%	30473.6	62.37%
Gata6(Zf)/HUG1N-GATA6-ChIP-Seq(GSE51936)/Homer	YCTTATCTBN	1	-0.000e+00	1.0000	747.0	62.41%	35092.3	71.82%
AP-2alpha(AP2)/Hela-AP2alpha-ChIP-Seq(GSE31477)/Homer	ATGCCCTGAGGC	1	-0.000e+00	1.0000	722.0	60.32%	34174.9	69.94%
KLF3(Zf)/MEF-Klf3-ChIP-Seq(GSE44748)/Homer	NRGCCCCRCCCHBNN	1	-0.000e+00	1.0000	577.0	48.20%	28625.1	58.58%
MyoG(bHLH)/C2C12-MyoG-ChIP-Seq(GSE36024)/Homer	AACAGCTG	1	-0.000e+00	1.0000	832.0	69.51%	38391.5	78.57%
PBX2(Homeobox)/K562-PBX2-ChIP-Seq(Encode)/Homer	RTGATTKATRGN	1	-0.000e+00	1.0000	688.0	57.48%	33033.4	67.60%
Sp5(Zf)/mES-Sp5.Flag-ChIP-Seq(GSE72989)/Homer	RGKGGGCGGAGC	1	-0.000e+00	1.0000	816.0	68.17%	37838.1	77.44%
ERG(ETS)/VCaP-ERG-ChIP-Seq(GSE14097)/Homer	ACAGGAAGTG	1	-0.000e+00	1.0000	1021.0	85.30%	44819.0	91.72%
Unknown(Homeobox)/Limb-p300-ChIP-Seq/Homer	SSCMATWAAA	1	-0.000e+00	1.0000	616.0	51.46%	30280.0	61.97%
ZNF415(Zf)/HEK293-ZNF415.GFP-ChIP-Seq(GSE58341)/Homer	GRTGMTRGAGCC	1	-0.000e+00	1.0000	549.0	45.86%	27617.4	56.52%
Fox:Ebox(Forkhead,bHLH)/Panc1-Foxa2-ChIP-Seq(GSE47459)/Homer	NNNVCTGWGYAAACASN	1	-0.000e+00	1.0000	802.0	67.00%	37416.7	76.57%
CEBP:AP1(bZIP)/ThioMac-CEBPb-ChIP-Seq(GSE21512)/Homer	DRTGTTGCAA	1	-0.000e+00	1.0000	668.0	55.81%	32434.1	66.38%
Zic(Zf)/Cerebellum-ZIC1.2-ChIP-Seq(GSE60731)/Homer	CCTGCTGAGH	1	-0.000e+00	1.0000	719.0	60.07%	34385.3	70.37%
STAT4(Stat)/CD4-Stat4-ChIP-Seq(GSE22104)/Homer	NYTTCCWGGAAR	1	-0.000e+00	1.0000	794.0	66.33%	37203.6	76.14%
AP-2gamma(AP2)/MCF7-TFAP2C-ChIP-Seq(GSE21234)/Homer	SCCTSAGGSCAW	1	-0.000e+00	1.0000	802.0	67.00%	37532.6	76.81%
CUX1(Homeobox)/K562-CUX1-ChIP-Seq(GSE92882)/Homer	TATCGATNAN	1	-0.000e+00	1.0000	586.0	48.96%	29324.7	60.01%
FOXK1(Forkhead)/HEK293-FOXK1-ChIP-Seq(GSE51673)/Homer	NVWTGTTTAC	1	-0.000e+00	1.0000	803.0	67.08%	37590.7	76.93%
Atoh1(bHLH)/Cerebellum-Atoh1-ChIP-Seq(GSE22111)/Homer	VNRVCAGCTGGY	1	-0.000e+00	1.0000	863.0	72.10%	39736.9	81.32%
PU.1-IRF(ETS:IRF)/Bcell-PU.1-ChIP-Seq(GSE21512)/Homer	MGGAAGTGAAAC	1	-0.000e+00	1.0000	981.0	81.95%	43731.2	89.50%
MNT(bHLH)/HepG2-MNT-ChIP-Seq(Encode)/Homer	DGCACACGTG	1	-0.000e+00	1.0000	800.0	66.83%	37551.1	76.85%
Sox4(HMG)/proB-Sox4-ChIP-Seq(GSE50066)/Homer	YCTTTGTTCC	1	-0.000e+00	1.0000	711.0	59.40%	34306.5	70.21%
CEBP(bZIP)/ThioMac-CEBPb-ChIP-Seq(GSE21512)/Homer	ATTGCGCAAC	1	-0.000e+00	1.0000	703.0	58.73%	34020.8	69.62%
CDX4(Homeobox)/ZebrafishEmbryos-Cdx4.Myc-ChIP-Seq(GSE48254)/Homer	NGYCATAAAWCH	1	-0.000e+00	1.0000	733.0	61.24%	35192.4	72.02%
Rfx6(HTH)/Min6b1-Rfx6.HA-ChIP-Seq(GSE62844)/Homer	TGTTKCCTAGCAACM	1	-0.000e+00	1.0000	830.0	69.34%	38720.2	79.24%
ZFX(Zf)/mES-Zfx-ChIP-Seq(GSE11431)/Homer	AGGCCTRG	1	-0.000e+00	1.0000	916.0	76.52%	41687.5	85.31%
Cdx2(Homeobox)/mES-Cdx2-ChIP-Seq(GSE14586)/Homer	GYMATAAAAH	1	-0.000e+00	1.0000	639.0	53.38%	31673.0	64.82%
HIF-1b(HLH)/T47D-HIF1b-ChIP-Seq(GSE59937)/Homer	RTACGTGC	1	-0.000e+00	1.0000	789.0	65.91%	37323.8	76.38%
HLF(bZIP)/HSC-HLF.Flag-ChIP-Seq(GSE69817)/Homer	RTTATGYAAB	1	-0.000e+00	1.0000	698.0	58.31%	33999.0	69.58%
Lhx2(Homeobox)/HFSC-Lhx2-ChIP-Seq(GSE48068)/Homer	TAATTAGN	1	-0.000e+00	1.0000	786.0	65.66%	37204.9	76.14%
AR-halfsite(NR)/LNCaP-AR-ChIP-Seq(GSE27824)/Homer	CCAGGAACAG	1	0.000e+00	1.0000	1136.0	94.90%	48781.8	99.83%
Ascl1(bHLH)/NeuralTubes-Ascl1-ChIP-Seq(GSE55840)/Homer	NNVVCAGCTGBN	1	0.000e+00	1.0000	959.0	80.12%	45012.3	92.12%
Ascl2(bHLH)/ESC-Ascl2-ChIP-Seq(GSE97712)/Homer	SSRGCAGCTGCH	1	0.000e+00	1.0000	901.0	75.27%	43061.3	88.13%
Atf1(bZIP)/K562-ATF1-ChIP-Seq(GSE31477)/Homer	GATGACGTCA	1	0.000e+00	1.0000	711.0	59.40%	35548.1	72.75%
Bapx1(Homeobox)/VertebralCol-Bapx1-ChIP-Seq(GSE36672)/Homer	TTRAGTGSYK	1	0.000e+00	1.0000	1053.0	87.97%	48250.9	98.75%
Bcl11a(Zf)/HSPC-BCL11A-ChIP-Seq(GSE104676)/Homer	TYTGACCASWRG	1	0.000e+00	1.0000	767.0	64.08%	38194.1	78.17%
Bcl6(Zf)/Liver-Bcl6-ChIP-Seq(GSE31578)/Homer	NNNCTTTCCAGGAAA	1	0.000e+00	1.0000	906.0	75.69%	43436.2	88.89%
BHLHA15(bHLH)/NIH3T3-BHLHB8.HA-ChIP-Seq(GSE119782)/Homer	NAMCAGCTGK	1	0.000e+00	1.0000	931.0	77.78%	43647.1	89.33%
bHLHE41(bHLH)/proB-Bhlhe41-ChIP-Seq(GSE93764)/Homer	KCACGTGMCN	1	0.000e+00	1.0000	813.0	67.92%	39087.7	79.99%
BMAL1(bHLH)/Liver-Bmal1-ChIP-Seq(GSE39860)/Homer	GNCACGTG	1	0.000e+00	1.0000	972.0	81.20%	45703.8	93.53%
BMYB(HTH)/Hela-BMYB-ChIP-Seq(GSE27030)/Homer	NHAACBGYYV	1	0.000e+00	1.0000	916.0	76.52%	42800.9	87.59%
COUP-TFII(NR)/K562-NR2F1-ChIP-Seq(Encode)/Homer	GKBCARAGGTCA	1	0.000e+00	1.0000	984.0	82.21%	46595.4	95.36%
COUP-TFII(NR)/Artia-Nr2f2-ChIP-Seq(GSE46497)/Homer	AGRGGTCA	1	0.000e+00	1.0000	1029.0	85.96%	47357.2	96.92%
CRX(Homeobox)/Retina-Crx-ChIP-Seq(GSE20012)/Homer	GCTAATCC	1	0.000e+00	1.0000	1040.0	86.88%	47982.1	98.20%
DLX1(Homeobox)/BasalGanglia-Dlx1-ChIP-seq(GSE124936)/Homer	NSNNTAATTA	1	0.000e+00	1.0000	864.0	72.18%	41086.3	84.08%
DLX2(Homeobox)/BasalGanglia-Dlx2-ChIP-seq(GSE124936)/Homer	NNNTAATTAS	1	0.000e+00	1.0000	890.0	74.35%	42124.8	86.21%
E2A(bHLH)/proBcell-E2A-ChIP-Seq(GSE21978)/Homer	DNRCAGCTGY	1	0.000e+00	1.0000	976.0	81.54%	46085.2	94.31%
E2A(bHLH),near_PU.1/Bcell-PU.1-ChIP-Seq(GSE21512)/Homer	NVCACCTGBN	1	0.000e+00	1.0000	960.0	80.20%	46427.5	95.02%
En1(Homeobox)/SUM149-EN1-ChIP-Seq(GSE120957)/Homer	NDCTAATTAS	1	0.000e+00	1.0000	944.0	78.86%	44480.3	91.03%
Eomes(T-box)/H9-Eomes-ChIP-Seq(GSE26097)/Homer	ATTAACACCT	1	0.000e+00	1.0000	1022.0	85.38%	47634.2	97.48%
Erra(NR)/HepG2-Erra-ChIP-Seq(GSE31477)/Homer	CAAAGGTCAG	1	0.000e+00	1.0000	1042.0	87.05%	48109.5	98.46%
ERRg(NR)/Kidney-ESRRG-ChIP-Seq(GSE104905)/Homer	GTGACCTTGRVN	1	0.000e+00	1.0000	745.0	62.24%	35799.3	73.26%
FOXA1(Forkhead)/LNCAP-FOXA1-ChIP-Seq(GSE27824)/Homer	WAAGTAAACA	1	0.000e+00	1.0000	831.0	69.42%	40726.1	83.35%
FOXA1(Forkhead)/MCF7-FOXA1-ChIP-Seq(GSE26831)/Homer	WAAGTAAACA	1	0.000e+00	1.0000	781.0	65.25%	38297.3	78.38%
FoxD3(forkhead)/ZebrafishEmbryo-Foxd3.biotin-ChIP-seq(GSE106676)/Homer	TGTTTAYTTAGC	1	0.000e+00	1.0000	744.0	62.16%	36191.1	74.07%
Foxf1(Forkhead)/Lung-Foxf1-ChIP-Seq(GSE77951)/Homer	WWATRTAAACAN	1	0.000e+00	1.0000	753.0	62.91%	36615.9	74.94%
FoxL2(Forkhead)/Ovary-FoxL2-ChIP-Seq(GSE60858)/Homer	WWTRTAAACAVG	1	0.000e+00	1.0000	717.0	59.90%	35212.6	72.06%
FOXM1(Forkhead)/MCF7-FOXM1-ChIP-Seq(GSE72977)/Homer	TRTTTACTTW	1	0.000e+00	1.0000	788.0	65.83%	38839.8	79.49%
Foxo1(Forkhead)/RAW-Foxo1-ChIP-Seq(Fan_et_al.)/Homer	CTGTTTAC	1	0.000e+00	1.0000	1015.0	84.80%	46874.6	95.93%
GATA3(Zf)/iTreg-Gata3-ChIP-Seq(GSE20898)/Homer	AGATAASR	1	0.000e+00	1.0000	899.0	75.10%	43336.8	88.69%
Gata4(Zf)/Heart-Gata4-ChIP-Seq(GSE35151)/Homer	NBWGATAAGR	1	0.000e+00	1.0000	778.0	65.00%	37044.6	75.81%
Gfi1b(Zf)/HPC7-Gfi1b-ChIP-Seq(GSE22178)/Homer	MAATCACTGC	1	0.000e+00	1.0000	698.0	58.31%	37112.1	75.95%
GLIS3(Zf)/Thyroid-Glis3.GFP-ChIP-Seq(GSE103297)/Homer	CTCCCTGGGAGGCCN	1	0.000e+00	1.0000	988.0	82.54%	46612.4	95.39%
GSC(Homeobox)/FrogEmbryos-GSC-ChIP-Seq(DRA000576)/Homer	RGGATTAR	1	0.000e+00	1.0000	919.0	76.78%	44886.3	91.86%
HEB(bHLH)/mES-Heb-ChIP-Seq(GSE53233)/Homer	VCAGCTGBNN	1	0.000e+00	1.0000	1030.0	86.05%	47468.2	97.14%
HIC1(Zf)/Treg-ZBTB29-ChIP-Seq(GSE99889)/Homer	TGCCAGCB	1	0.000e+00	1.0000	1044.0	87.22%	47655.2	97.53%
Hnf6b(Homeobox)/LNCaP-Hnf6b-ChIP-Seq(GSE106305)/Homer	TATTGAYY	1	0.000e+00	1.0000	704.0	58.81%	34275.9	70.15%
Hoxa11(Homeobox)/ChickenMSG-Hoxa11.Flag-ChIP-Seq(GSE86088)/Homer	TTTTATGGCM	1	0.000e+00	1.0000	1005.0	83.96%	46647.3	95.46%
Hoxa13(Homeobox)/ChickenMSG-Hoxa13.Flag-ChIP-Seq(GSE86088)/Homer	CYHATAAAAN	1	0.000e+00	1.0000	1033.0	86.30%	46998.3	96.18%
Hoxa9(Homeobox)/ChickenMSG-Hoxa9.Flag-ChIP-Seq(GSE86088)/Homer	RGCAATNAAA	1	0.000e+00	1.0000	1056.0	88.22%	47733.6	97.69%
HOXB13(Homeobox)/ProstateTumor-HOXB13-ChIP-Seq(GSE56288)/Homer	TTTTATKRGG	1	0.000e+00	1.0000	794.0	66.33%	38248.8	78.28%
Hoxd10(Homeobox)/ChickenMSG-Hoxd10.Flag-ChIP-Seq(GSE86088)/Homer	GGCMATGAAA	1	0.000e+00	1.0000	831.0	69.42%	39462.1	80.76%
Hoxd11(Homeobox)/ChickenMSG-Hoxd11.Flag-ChIP-Seq(GSE86088)/Homer	VGCCATAAAA	1	0.000e+00	1.0000	1045.0	87.30%	47123.0	96.44%
Hoxd12(Homeobox)/ChickenMSG-Hoxd12.Flag-ChIP-Seq(GSE86088)/Homer	HDGYAATGAAAN	1	0.000e+00	1.0000	985.0	82.29%	46211.4	94.57%
Hoxd13(Homeobox)/ChickenMSG-Hoxd13.Flag-ChIP-Seq(GSE86088)/Homer	NCYAATAAAA	1	0.000e+00	1.0000	933.0	77.94%	43413.2	88.85%
Isl1(Homeobox)/Neuron-Isl1-ChIP-Seq(GSE31456)/Homer	CTAATKGV	1	0.000e+00	1.0000	992.0	82.87%	45572.2	93.26%
KLF14(Zf)/HEK293-KLF14.GFP-ChIP-Seq(GSE58341)/Homer	RGKGGGCGKGGC	1	0.000e+00	1.0000	997.0	83.29%	45405.5	92.92%
KLF1(Zf)/HUDEP2-KLF1-CutnRun(GSE136251)/Homer	VDGGGYGGGGCY	1	0.000e+00	1.0000	767.0	64.08%	37838.2	77.44%
KLF5(Zf)/LoVo-KLF5-ChIP-Seq(GSE49402)/Homer	DGGGYGKGGC	1	0.000e+00	1.0000	925.0	77.28%	42768.8	87.53%
KLF6(Zf)/PDAC-KLF6-ChIP-Seq(GSE64557)/Homer	MKGGGYGTGGCC	1	0.000e+00	1.0000	823.0	68.76%	39189.2	80.20%
Lhx1(Homeobox)/EmbryoCarcinoma-Lhx1-ChIP-Seq(GSE70957)/Homer	NNYTAATTAR	1	0.000e+00	1.0000	799.0	66.75%	38132.9	78.04%
Lhx3(Homeobox)/Neuron-Lhx3-ChIP-Seq(GSE31456)/Homer	ADBTAATTAR	1	0.000e+00	1.0000	909.0	75.94%	42883.6	87.76%
LHX9(Homeobox)/Hct116-LHX9.V5-ChIP-Seq(GSE116822)/Homer	NGCTAATTAG	1	0.000e+00	1.0000	877.0	73.27%	41775.6	85.50%
LRF(Zf)/Erythroblasts-ZBTB7A-ChIP-Seq(GSE74977)/Homer	AAGACCCYYN	1	0.000e+00	1.0000	921.0	76.94%	43204.4	88.42%
Mef2a(MADS)/HL1-Mef2a.biotin-ChIP-Seq(GSE21529)/Homer	CYAAAAATAG	1	0.000e+00	1.0000	683.0	57.06%	33906.1	69.39%
Mef2b(MADS)/HEK293-Mef2b.V5-ChIP-Seq(GSE67450)/Homer	GCTATTTTTGGM	1	0.000e+00	1.0000	814.0	68.00%	40558.3	83.00%
Mef2c(MADS)/GM12878-Mef2c-ChIP-Seq(GSE32465)/Homer	DCYAAAAATAGM	1	0.000e+00	1.0000	702.0	58.65%	35069.8	71.77%
Meis1(Homeobox)/MastCells-Meis1-ChIP-Seq(GSE48085)/Homer	VGCTGWCAVB	1	0.000e+00	1.0000	949.0	79.28%	46059.1	94.26%
AMYB(HTH)/Testes-AMYB-ChIP-Seq(GSE44588)/Homer	TGGCAGTTGG	1	0.000e+00	1.0000	946.0	79.03%	43334.1	88.68%
MYB(HTH)/ERMYB-Myb-ChIPSeq(GSE22095)/Homer	GGCVGTTR	1	0.000e+00	1.0000	978.0	81.70%	44671.3	91.42%
Nanog(Homeobox)/mES-Nanog-ChIP-Seq(GSE11724)/Homer	RGCCATTAAC	1	0.000e+00	1.0000	1133.0	94.65%	48803.1	99.88%
NeuroG2(bHLH)/Fibroblast-NeuroG2-ChIP-Seq(GSE75910)/Homer	ACCATCTGTT	1	0.000e+00	1.0000	966.0	80.70%	44916.0	91.92%
NF1-halfsite(CTF)/LNCaP-NF1-ChIP-Seq(Unpublished)/Homer	YTGCCAAG	1	0.000e+00	1.0000	980.0	81.87%	45879.4	93.89%
Nkx2.1(Homeobox)/LungAC-Nkx2.1-ChIP-Seq(GSE43252)/Homer	RSCACTYRAG	1	0.000e+00	1.0000	1100.0	91.90%	48734.8	99.74%
Nkx2.2(Homeobox)/NPC-Nkx2.2-ChIP-Seq(GSE61673)/Homer	BTBRAGTGSN	1	0.000e+00	1.0000	1026.0	85.71%	48262.9	98.77%
Nkx2.5(Homeobox)/HL1-Nkx2.5.biotin-ChIP-Seq(GSE21529)/Homer	RRSCACTYAA	1	0.000e+00	1.0000	1054.0	88.05%	48419.3	99.09%
Nkx3.1(Homeobox)/LNCaP-Nkx3.1-ChIP-Seq(GSE28264)/Homer	AAGCACTTAA	1	0.000e+00	1.0000	1069.0	89.31%	48390.8	99.03%
Nkx6.1(Homeobox)/Islet-Nkx6.1-ChIP-Seq(GSE40975)/Homer	GKTAATGR	1	0.000e+00	1.0000	1030.0	86.05%	46506.5	95.18%
NPAS2(bHLH)/Liver-NPAS2-ChIP-Seq(GSE39860)/Homer	KCCACGTGAC	1	0.000e+00	1.0000	839.0	70.09%	41593.4	85.12%
Npas4(bHLH)/Neuron-Npas4-ChIP-Seq(GSE127793)/Homer	NHRTCACGACDN	1	0.000e+00	1.0000	702.0	58.65%	35728.3	73.12%
NPAS(bHLH)/Liver-NPAS-ChIP-Seq(GSE39860)/Homer	NVCACGTG	1	0.000e+00	1.0000	947.0	79.11%	44626.6	91.33%
EAR2(NR)/K562-NR2F6-ChIP-Seq(Encode)/Homer	NRBCARRGGTCA	1	0.000e+00	1.0000	960.0	80.20%	46003.5	94.15%
Olig2(bHLH)/Neuron-Olig2-ChIP-Seq(GSE30882)/Homer	RCCATMTGTT	1	0.000e+00	1.0000	1015.0	84.80%	46858.8	95.90%
Otx2(Homeobox)/EpiLC-Otx2-ChIP-Seq(GSE56098)/Homer	NYTAATCCYB	1	0.000e+00	1.0000	743.0	62.07%	36599.7	74.90%
Pdx1(Homeobox)/Islet-Pdx1-ChIP-Seq(SRA008281)/Homer	YCATYAATCA	1	0.000e+00	1.0000	749.0	62.57%	35974.6	73.62%
Pit1(Homeobox)/GCrat-Pit1-ChIP-Seq(GSE58009)/Homer	ATGMATATDC	1	0.000e+00	1.0000	754.0	62.99%	36670.5	75.05%
Pitx1(Homeobox)/Chicken-Pitx1-ChIP-Seq(GSE38910)/Homer	TAATCCCN	1	0.000e+00	1.0000	1147.0	95.82%	48775.0	99.82%
PPARa(NR),DR1/Liver-Ppara-ChIP-Seq(GSE47954)/Homer	VNAGGKCAAAGGTCA	1	0.000e+00	1.0000	847.0	70.76%	40562.8	83.01%
PPARE(NR),DR1/3T3L1-Pparg-ChIP-Seq(GSE13511)/Homer	TGACCTTTGCCCCA	1	0.000e+00	1.0000	820.0	68.50%	38720.5	79.24%
PRDM10(Zf)/HEK293-PRDM10.eGFP-ChIP-Seq(Encode)/Homer	TGGTACATTCCA	1	0.000e+00	1.0000	667.0	55.72%	33412.2	68.38%
PRDM15(Zf)/ESC-Prdm15-ChIP-Seq(GSE73694)/Homer	YCCDNTCCAGGTTTT	1	0.000e+00	1.0000	867.0	72.43%	40991.9	83.89%
PR(NR)/T47D-PR-ChIP-Seq(GSE31130)/Homer	VAGRACAKNCTGTBC	1	0.000e+00	1.0000	1014.0	84.71%	47528.4	97.27%
Ptf1a(bHLH)/Panc1-Ptf1a-ChIP-Seq(GSE47459)/Homer	ACAGCTGTTN	1	0.000e+00	1.0000	1093.0	91.31%	48482.7	99.22%
RARa(NR)/K562-RARa-ChIP-Seq(Encode)/Homer	TTGAMCTTTG	1	0.000e+00	1.0000	1099.0	91.81%	48710.9	99.69%
Rbpj1(?)/Panc1-Rbpj1-ChIP-Seq(GSE47459)/Homer	HTTTCCCASG	1	0.000e+00	1.0000	968.0	80.87%	44694.2	91.47%
RXR(NR),DR1/3T3L1-RXR-ChIP-Seq(GSE13511)/Homer	TAGGGCAAAGGTCA	1	0.000e+00	1.0000	875.0	73.10%	40812.5	83.52%
SCL(bHLH)/HPC7-Scl-ChIP-Seq(GSE13511)/Homer	AVCAGCTG	1	0.000e+00	1.0000	1149.0	95.99%	48789.6	99.85%
Six2(Homeobox)/NephronProgenitor-Six2-ChIP-Seq(GSE39837)/Homer	GWAAYHTGAKMC	1	0.000e+00	1.0000	782.0	65.33%	37855.6	77.47%
Smad2(MAD)/ES-SMAD2-ChIP-Seq(GSE29422)/Homer	CTGTCTGG	1	0.000e+00	1.0000	943.0	78.78%	44129.9	90.31%
Smad3(MAD)/NPC-Smad3-ChIP-Seq(GSE36673)/Homer	TWGTCTGV	1	0.000e+00	1.0000	1083.0	90.48%	48496.3	99.25%
Smad4(MAD)/ESC-SMAD4-ChIP-Seq(GSE29422)/Homer	VBSYGTCTGG	1	0.000e+00	1.0000	958.0	80.03%	44354.7	90.77%
Snail1(Zf)/LS174T-SNAIL1.HA-ChIP-Seq(GSE127183)/Homer	TRCACCTGCY	1	0.000e+00	1.0000	831.0	69.42%	42390.6	86.75%
Slug(Zf)/Mesoderm-Snai2-ChIP-Seq(GSE61475)/Homer	SNGCACCTGCHS	1	0.000e+00	1.0000	684.0	57.14%	35554.9	72.76%
Sox10(HMG)/SciaticNerve-Sox3-ChIP-Seq(GSE35132)/Homer	CCWTTGTYYB	1	0.000e+00	1.0000	940.0	78.53%	44326.1	90.71%
Sox15(HMG)/CPA-Sox15-ChIP-Seq(GSE62909)/Homer	RAACAATGGN	1	0.000e+00	1.0000	812.0	67.84%	40135.7	82.14%
Sox21(HMG)/ESC-SOX21-ChIP-Seq(GSE110505)/Homer	BCCWTTGTBYKV	1	0.000e+00	1.0000	973.0	81.29%	45700.6	93.53%
Sox2(HMG)/mES-Sox2-ChIP-Seq(GSE11431)/Homer	BCCATTGTTC	1	0.000e+00	1.0000	709.0	59.23%	34714.7	71.04%
Sox3(HMG)/NPC-Sox3-ChIP-Seq(GSE33059)/Homer	CCWTTGTY	1	0.000e+00	1.0000	962.0	80.37%	45000.0	92.09%
Sox6(HMG)/Myotubes-Sox6-ChIP-Seq(GSE32627)/Homer	CCATTGTTNY	1	0.000e+00	1.0000	916.0	76.52%	43939.6	89.92%
Sp2(Zf)/HEK293-Sp2.eGFP-ChIP-Seq(Encode)/Homer	YGGCCCCGCCCC	1	0.000e+00	1.0000	925.0	77.28%	42864.6	87.72%
TATA-Box(TBP)/Promoter/Homer	CCTTTTAWAGSC	1	0.000e+00	1.0000	867.0	72.43%	41721.7	85.38%
Tbet(T-box)/CD8-Tbet-ChIP-Seq(GSE33802)/Homer	AGGTGTGAAM	1	0.000e+00	1.0000	834.0	69.67%	41790.6	85.53%
Tbr1(T-box)/Cortex-Tbr1-ChIP-Seq(GSE71384)/Homer	AAGGTGTKAA	1	0.000e+00	1.0000	910.0	76.02%	43659.4	89.35%
Tbx21(T-box)/GM12878-TBX21-ChIP-Seq(Encode)/Homer	AGGTGTGAAA	1	0.000e+00	1.0000	834.0	69.67%	41432.2	84.79%
Tbx5(T-box)/HL1-Tbx5.biotin-ChIP-Seq(GSE21529)/Homer	AGGTGTCA	1	0.000e+00	1.0000	1112.0	92.90%	48793.1	99.86%
Tbx6(T-box)/ESC-Tbx6-ChIP-Seq(GSE93524)/Homer	DAGGTGTBAA	1	0.000e+00	1.0000	863.0	72.10%	42864.6	87.72%
TCF4(bHLH)/SHSY5Y-TCF4-ChIP-Seq(GSE96915)/Homer	SMCATCTGKH	1	0.000e+00	1.0000	944.0	78.86%	44800.2	91.68%
TEAD1(TEAD)/HepG2-TEAD1-ChIP-Seq(Encode)/Homer	CYRCATTCCA	1	0.000e+00	1.0000	785.0	65.58%	38749.0	79.30%
TEAD3(TEA)/HepG2-TEAD3-ChIP-Seq(Encode)/Homer	TRCATTCCAG	1	0.000e+00	1.0000	840.0	70.18%	41196.4	84.31%
TEAD4(TEA)/Tropoblast-Tead4-ChIP-Seq(GSE37350)/Homer	CCWGGAATGY	1	0.000e+00	1.0000	746.0	62.32%	36495.7	74.69%
TEAD(TEA)/Fibroblast-PU.1-ChIP-Seq(Unpublished)/Homer	YCWGGAATGY	1	0.000e+00	1.0000	648.0	54.14%	32419.6	66.35%
Tgif1(Homeobox)/mES-Tgif1-ChIP-Seq(GSE55404)/Homer	YTGWCADY	1	0.000e+00	1.0000	1090.0	91.06%	48508.9	99.27%
Tgif2(Homeobox)/mES-Tgif2-ChIP-Seq(GSE55404)/Homer	TGTCANYT	1	0.000e+00	1.0000	1096.0	91.56%	48653.6	99.57%
THRb(NR)/HepG2-THRb.Flag-ChIP-Seq(Encode)/Homer	GGTCACCTGAGGTCA	1	0.000e+00	1.0000	727.0	60.74%	36437.4	74.57%
THRa(NR)/C17.2-THRa-ChIP-Seq(GSE38347)/Homer	GGTCANYTGAGGWCA	1	0.000e+00	1.0000	663.0	55.39%	33503.3	68.57%
THRb(NR)/Liver-NR1A2-ChIP-Seq(GSE52613)/Homer	TRAGGTCA	1	0.000e+00	1.0000	1137.0	94.99%	48831.5	99.94%
TRPS1(Zf)/MCF7-TRPS1-ChIP-Seq(GSE107013)/Homer	AGATAAGANN	1	0.000e+00	1.0000	980.0	81.87%	45773.5	93.68%
Twist2(bHLH)/Myoblast-Twist2.Ty1-ChIP-Seq(GSE127998)/Homer	MCAGCTGBYH	1	0.000e+00	1.0000	995.0	83.12%	45972.9	94.08%
Zac1(Zf)/Neuro2A-Plagl1-ChIP-Seq(GSE75942)/Homer	HAWGRGGCCM	1	0.000e+00	1.0000	1103.0	92.15%	48311.1	98.87%
ZEB1(Zf)/PDAC-ZEB1-ChIP-Seq(GSE64557)/Homer	VCAGGTRDRY	1	0.000e+00	1.0000	993.0	82.96%	47520.1	97.25%
ZEB2(Zf)/SNU398-ZEB2-ChIP-Seq(GSE103048)/Homer	GNMCAGGTGTGC	1	0.000e+00	1.0000	849.0	70.93%	42959.6	87.92%
Znf263(Zf)/K562-Znf263-ChIP-Seq(GSE31477)/Homer	CVGTSCTCCC	1	0.000e+00	1.0000	1017.0	84.96%	46131.2	94.41%
ZNF416(Zf)/HEK293-ZNF416.GFP-ChIP-Seq(GSE58341)/Homer	WDNCTGGGCA	1	0.000e+00	1.0000	989.0	82.62%	46113.0	94.37%
ZNF711(Zf)/SHSY5Y-ZNF711-ChIP-Seq(GSE20673)/Homer	AGGCCTAG	1	0.000e+00	1.0000	1007.0	84.13%	46134.6	94.42%
