# Supplementary material for: Connectome and regulatory hubs of CAGE highly active enhancers
Source: Sci Rep. 2023 Apr 5;13:5594. doi: 10.1038/s41598-023-32669-3 (PMC10076288; doi:10.1038/s41598-023-32669-3)
Supplement: Supplementary file 2 — Supplementary Table 2. [file 41598_2023_32669_MOESM2_ESM.xlsx]

## Sheet: Feuil1
Supplementary Table 2: PICS autoimmune variants mapped by CHA enhancers and chromatin looping.
chr_CHAe	pos1_CHAe	pos2_CHAe	chr_PCG	pos1_PCG	pos2_PCG	gene_mapped_PCG	chr_SNP	pos_SNP	PICS2_SNP_Auto_immune	disease	PICS_probability	closest_gene_SNP	consequences	regulatoryBiotypes
chr16	11318000	11319000	chr16	11349000	11350000	SOCS1	chr16	11318542	rs1052259	Autoimmunity (multiple diseases)	0.0512	ENSG00000263033	non_coding_transcript_exon_variant	N/A
chr16	30645000	30646000	chr16	30546000	30547000	AC002310.4	chr16	30645644	rs7194347	Systemic lupus erythematosus	0.0539	N/A	intergenic_variant	N/A
chr16	30645000	30646000	chr16	30196000	30197000	CORO1A	chr16	30645644	rs7194347	Systemic lupus erythematosus	0.0539	N/A	intergenic_variant	N/A
chr16	30645000	30646000	chr16	30439000	30440000	DCTPP1	chr16	30645644	rs7194347	Systemic lupus erythematosus	0.0539	N/A	intergenic_variant	N/A
chr16	30645000	30646000	chr16	30668000	30669000	FBRS	chr16	30645644	rs7194347	Systemic lupus erythematosus	0.0539	N/A	intergenic_variant	N/A
chr16	30645000	30646000	chr16	30671000	30672000	FBRS	chr16	30645644	rs7194347	Systemic lupus erythematosus	0.0539	N/A	intergenic_variant	N/A
chr16	30645000	30646000	chr16	30484000	30485000	ITGAL	chr16	30645644	rs7194347	Systemic lupus erythematosus	0.0539	N/A	intergenic_variant	N/A
chr16	30645000	30646000	chr16	30382000	30383000	MYLPF	chr16	30645644	rs7194347	Systemic lupus erythematosus	0.0539	N/A	intergenic_variant	N/A
chr16	30645000	30646000	chr16	30708000	30709000	SRCAP	chr16	30645644	rs7194347	Systemic lupus erythematosus	0.0539	N/A	intergenic_variant	N/A
chr16	30645000	30646000	chr16	30382000	30383000	TBC1D10B	chr16	30645644	rs7194347	Systemic lupus erythematosus	0.0539	N/A	intergenic_variant	N/A
chr16	30645000	30646000	chr16	30104000	30105000	TBX6	chr16	30645644	rs7194347	Systemic lupus erythematosus	0.0539	N/A	intergenic_variant	N/A
chr16	30645000	30646000	chr16	30389000	30390000	ZNF48	chr16	30645644	rs7194347	Systemic lupus erythematosus	0.0539	N/A	intergenic_variant	N/A
chr16	30645000	30646000	chr16	30583000	30584000	ZNF688	chr16	30645644	rs7194347	Systemic lupus erythematosus	0.0539	N/A	intergenic_variant	N/A
chr16	30645000	30646000	chr16	30546000	30547000	ZNF747	chr16	30645644	rs7194347	Systemic lupus erythematosus	0.0539	N/A	intergenic_variant	N/A
chr16	30645000	30646000	chr16	30569000	30570000	ZNF764	chr16	30645644	rs7194347	Systemic lupus erythematosus	0.0539	N/A	intergenic_variant	N/A
chr16	30645000	30646000	chr16	30538000	30539000	ZNF768	chr16	30645644	rs7194347	Systemic lupus erythematosus	0.0539	N/A	intergenic_variant	N/A
chr16	30645000	30646000	chr16	30420000	30421000	ZNF771	chr16	30645644	rs7194347	Systemic lupus erythematosus	0.0539	N/A	intergenic_variant	N/A
chr16	30645000	30646000	chr16	30597000	30598000	ZNF785	chr16	30645644	rs7194347	Systemic lupus erythematosus	0.0539	N/A	intergenic_variant	N/A
chr5	131757000	131758000	chr5	131827000	131828000	IRF1	chr5	131757101	rs1004234	Autoimmunity (multiple diseases)	0.2634	AC116366.2/AC116366.3/C5orf56	intron_variant/intron_variant,non_coding_transcript_variant/regulatory_region_variant	promoter
chr16	30645000	30646000	chr16	30546000	30547000	AC002310.4	chr16	30645524	rs10653913	Systemic lupus erythematosus	0.0473	N/A	intergenic_variant	N/A
chr16	30645000	30646000	chr16	30196000	30197000	CORO1A	chr16	30645524	rs10653913	Systemic lupus erythematosus	0.0473	N/A	intergenic_variant	N/A
chr16	30645000	30646000	chr16	30439000	30440000	DCTPP1	chr16	30645524	rs10653913	Systemic lupus erythematosus	0.0473	N/A	intergenic_variant	N/A
chr16	30645000	30646000	chr16	30668000	30669000	FBRS	chr16	30645524	rs10653913	Systemic lupus erythematosus	0.0473	N/A	intergenic_variant	N/A
chr16	30645000	30646000	chr16	30671000	30672000	FBRS	chr16	30645524	rs10653913	Systemic lupus erythematosus	0.0473	N/A	intergenic_variant	N/A
chr16	30645000	30646000	chr16	30484000	30485000	ITGAL	chr16	30645524	rs10653913	Systemic lupus erythematosus	0.0473	N/A	intergenic_variant	N/A
chr16	30645000	30646000	chr16	30382000	30383000	MYLPF	chr16	30645524	rs10653913	Systemic lupus erythematosus	0.0473	N/A	intergenic_variant	N/A
chr16	30645000	30646000	chr16	30708000	30709000	SRCAP	chr16	30645524	rs10653913	Systemic lupus erythematosus	0.0473	N/A	intergenic_variant	N/A
chr16	30645000	30646000	chr16	30382000	30383000	TBC1D10B	chr16	30645524	rs10653913	Systemic lupus erythematosus	0.0473	N/A	intergenic_variant	N/A
chr16	30645000	30646000	chr16	30104000	30105000	TBX6	chr16	30645524	rs10653913	Systemic lupus erythematosus	0.0473	N/A	intergenic_variant	N/A
chr16	30645000	30646000	chr16	30389000	30390000	ZNF48	chr16	30645524	rs10653913	Systemic lupus erythematosus	0.0473	N/A	intergenic_variant	N/A
chr16	30645000	30646000	chr16	30583000	30584000	ZNF688	chr16	30645524	rs10653913	Systemic lupus erythematosus	0.0473	N/A	intergenic_variant	N/A
chr16	30645000	30646000	chr16	30546000	30547000	ZNF747	chr16	30645524	rs10653913	Systemic lupus erythematosus	0.0473	N/A	intergenic_variant	N/A
chr16	30645000	30646000	chr16	30569000	30570000	ZNF764	chr16	30645524	rs10653913	Systemic lupus erythematosus	0.0473	N/A	intergenic_variant	N/A
chr16	30645000	30646000	chr16	30538000	30539000	ZNF768	chr16	30645524	rs10653913	Systemic lupus erythematosus	0.0473	N/A	intergenic_variant	N/A
chr16	30645000	30646000	chr16	30420000	30421000	ZNF771	chr16	30645524	rs10653913	Systemic lupus erythematosus	0.0473	N/A	intergenic_variant	N/A
chr16	30645000	30646000	chr16	30597000	30598000	ZNF785	chr16	30645524	rs10653913	Systemic lupus erythematosus	0.0473	N/A	intergenic_variant	N/A
chr17	37912000	37913000	chr17	38020000	38021000	IKZF3	chr17	37912377	rs12946510	Crohn's disease	0.6294	IKZF3	downstream_gene_variant	N/A
chr17	37912000	37913000	chr17	38023000	38024000	ZPBP2	chr17	37912377	rs12946510	Crohn's disease	0.6294	IKZF3	downstream_gene_variant	N/A
chr17	37912000	37913000	chr17	38020000	38021000	IKZF3	chr17	37912377	rs12946510	Ulcerative colitis	0.6525	IKZF3	downstream_gene_variant	N/A
chr17	37912000	37913000	chr17	38023000	38024000	ZPBP2	chr17	37912377	rs12946510	Ulcerative colitis	0.6525	IKZF3	downstream_gene_variant	N/A
chr2	33701000	33702000	chr2	33824000	33825000	FAM98A	chr2	33701890	rs13385731	Systemic lupus erythematosus	0.9786	RASGRP3	TF_binding_site_variant/intron_variant/regulatory_region_variant	promoter
chr14	69282000	69283000	chr14	69261000	69262000	ZFP36L1	chr14	69282711	rs168962	Crohn's disease	0.1183	N/A	intergenic_variant	N/A
chr14	69282000	69283000	chr14	69261000	69262000	ZFP36L1	chr14	69282711	rs168962	Inflammatory bowel disease	0.1168	N/A	intergenic_variant	N/A
chr5	131803000	131804000	chr5	131747000	131748000	AC116366.2	chr5	131803537	rs17622517	Autoimmunity (multiple diseases)	0.956	RF00019/AC116366.3/AC116366.1/C5orf56	intron_variant/upstream_gene_variant/downstream_gene_variant/intron_variant,non_coding_transcript_variant/regulatory_region_variant	CTCF_binding_site
chr5	131803000	131804000	chr5	131827000	131828000	IRF1	chr5	131803537	rs17622517	Autoimmunity (multiple diseases)	0.956	RF00019/AC116366.3/AC116366.1/C5orf56	intron_variant/upstream_gene_variant/downstream_gene_variant/intron_variant,non_coding_transcript_variant/regulatory_region_variant	CTCF_binding_site
chr12	6446000	6447000	chr12	6603000	6604000	MRPL51	chr12	6446777	rs1860545	Autoimmunity (multiple diseases)	0.555	TNFRSF1A	intron_variant/regulatory_region_variant	promoter
chr12	6446000	6447000	chr12	6603000	6604000	NCAPD2	chr12	6446777	rs1860545	Autoimmunity (multiple diseases)	0.555	TNFRSF1A	intron_variant/regulatory_region_variant	promoter
chr12	6446000	6447000	chr12	6560000	6561000	TAPBPL	chr12	6446777	rs1860545	Autoimmunity (multiple diseases)	0.555	TNFRSF1A	intron_variant/regulatory_region_variant	promoter
chr12	6446000	6447000	chr12	6562000	6563000	TAPBPL	chr12	6446777	rs1860545	Autoimmunity (multiple diseases)	0.555	TNFRSF1A	intron_variant/regulatory_region_variant	promoter
chr6	32571000	32572000	chr6	32634000	32635000	HLA-DQB1	chr6	32571669	rs28383181	Inflammatory bowel disease	0.0373	N/A	intergenic_variant	N/A
chr16	30645000	30646000	chr16	30546000	30547000	AC002310.4	chr16	30645283	rs28728333	Systemic lupus erythematosus	0.0605	N/A	TF_binding_site_variant/intergenic_variant/regulatory_region_variant	CTCF_binding_site
chr16	30645000	30646000	chr16	30196000	30197000	CORO1A	chr16	30645283	rs28728333	Systemic lupus erythematosus	0.0605	N/A	TF_binding_site_variant/intergenic_variant/regulatory_region_variant	CTCF_binding_site
chr16	30645000	30646000	chr16	30439000	30440000	DCTPP1	chr16	30645283	rs28728333	Systemic lupus erythematosus	0.0605	N/A	TF_binding_site_variant/intergenic_variant/regulatory_region_variant	CTCF_binding_site
chr16	30645000	30646000	chr16	30668000	30669000	FBRS	chr16	30645283	rs28728333	Systemic lupus erythematosus	0.0605	N/A	TF_binding_site_variant/intergenic_variant/regulatory_region_variant	CTCF_binding_site
chr16	30645000	30646000	chr16	30671000	30672000	FBRS	chr16	30645283	rs28728333	Systemic lupus erythematosus	0.0605	N/A	TF_binding_site_variant/intergenic_variant/regulatory_region_variant	CTCF_binding_site
chr16	30645000	30646000	chr16	30484000	30485000	ITGAL	chr16	30645283	rs28728333	Systemic lupus erythematosus	0.0605	N/A	TF_binding_site_variant/intergenic_variant/regulatory_region_variant	CTCF_binding_site
chr16	30645000	30646000	chr16	30382000	30383000	MYLPF	chr16	30645283	rs28728333	Systemic lupus erythematosus	0.0605	N/A	TF_binding_site_variant/intergenic_variant/regulatory_region_variant	CTCF_binding_site
chr16	30645000	30646000	chr16	30708000	30709000	SRCAP	chr16	30645283	rs28728333	Systemic lupus erythematosus	0.0605	N/A	TF_binding_site_variant/intergenic_variant/regulatory_region_variant	CTCF_binding_site
chr16	30645000	30646000	chr16	30382000	30383000	TBC1D10B	chr16	30645283	rs28728333	Systemic lupus erythematosus	0.0605	N/A	TF_binding_site_variant/intergenic_variant/regulatory_region_variant	CTCF_binding_site
chr16	30645000	30646000	chr16	30104000	30105000	TBX6	chr16	30645283	rs28728333	Systemic lupus erythematosus	0.0605	N/A	TF_binding_site_variant/intergenic_variant/regulatory_region_variant	CTCF_binding_site
chr16	30645000	30646000	chr16	30389000	30390000	ZNF48	chr16	30645283	rs28728333	Systemic lupus erythematosus	0.0605	N/A	TF_binding_site_variant/intergenic_variant/regulatory_region_variant	CTCF_binding_site
chr16	30645000	30646000	chr16	30583000	30584000	ZNF688	chr16	30645283	rs28728333	Systemic lupus erythematosus	0.0605	N/A	TF_binding_site_variant/intergenic_variant/regulatory_region_variant	CTCF_binding_site
chr16	30645000	30646000	chr16	30546000	30547000	ZNF747	chr16	30645283	rs28728333	Systemic lupus erythematosus	0.0605	N/A	TF_binding_site_variant/intergenic_variant/regulatory_region_variant	CTCF_binding_site
chr16	30645000	30646000	chr16	30569000	30570000	ZNF764	chr16	30645283	rs28728333	Systemic lupus erythematosus	0.0605	N/A	TF_binding_site_variant/intergenic_variant/regulatory_region_variant	CTCF_binding_site
chr16	30645000	30646000	chr16	30538000	30539000	ZNF768	chr16	30645283	rs28728333	Systemic lupus erythematosus	0.0605	N/A	TF_binding_site_variant/intergenic_variant/regulatory_region_variant	CTCF_binding_site
chr16	30645000	30646000	chr16	30420000	30421000	ZNF771	chr16	30645283	rs28728333	Systemic lupus erythematosus	0.0605	N/A	TF_binding_site_variant/intergenic_variant/regulatory_region_variant	CTCF_binding_site
chr16	30645000	30646000	chr16	30597000	30598000	ZNF785	chr16	30645283	rs28728333	Systemic lupus erythematosus	0.0605	N/A	TF_binding_site_variant/intergenic_variant/regulatory_region_variant	CTCF_binding_site
chr21	34752000	34753000	chr21	34603000	34604000	AP000295.1	chr21	34752712	rs28735854	Rheumatoid arthritis	0.1071	N/A	regulatory_region_variant/TF_binding_site_variant/intergenic_variant	promoter
chr21	34752000	34753000	chr21	34603000	34604000	IFNAR2	chr21	34752712	rs28735854	Rheumatoid arthritis	0.1071	N/A	regulatory_region_variant/TF_binding_site_variant/intergenic_variant	promoter
chr21	34752000	34753000	chr21	34777000	34778000	IFNGR2	chr21	34752712	rs28735854	Rheumatoid arthritis	0.1071	N/A	regulatory_region_variant/TF_binding_site_variant/intergenic_variant	promoter
chr12	129298000	129299000	chr12	129335000	129336000	GLT1D1	chr12	129298848	rs3741615	Systemic lupus erythematosus	0.043	SLC15A4/AC108704.2	non_coding_transcript_exon_variant/intron_variant	N/A
chr6	32578000	32579000	chr6	32558000	32559000	HLA-DRB1	chr6	32578590	rs3997868	Rheumatoid arthritis	0.0469	N/A	intergenic_variant	N/A
chr12	6446000	6447000	chr12	6603000	6604000	MRPL51	chr12	6446990	rs4149580	Autoimmunity (multiple diseases)	0.1573	TNFRSF1A	intron_variant/regulatory_region_variant	promoter
chr12	6446000	6447000	chr12	6603000	6604000	NCAPD2	chr12	6446990	rs4149580	Autoimmunity (multiple diseases)	0.1573	TNFRSF1A	intron_variant/regulatory_region_variant	promoter
chr12	6446000	6447000	chr12	6560000	6561000	TAPBPL	chr12	6446990	rs4149580	Autoimmunity (multiple diseases)	0.1573	TNFRSF1A	intron_variant/regulatory_region_variant	promoter
chr12	6446000	6447000	chr12	6562000	6563000	TAPBPL	chr12	6446990	rs4149580	Autoimmunity (multiple diseases)	0.1573	TNFRSF1A	intron_variant/regulatory_region_variant	promoter
chr12	6446000	6447000	chr12	6603000	6604000	MRPL51	chr12	6446985	rs4149581	Autoimmunity (multiple diseases)	0.1529	TNFRSF1A	regulatory_region_variant/intron_variant	promoter
chr12	6446000	6447000	chr12	6603000	6604000	NCAPD2	chr12	6446985	rs4149581	Autoimmunity (multiple diseases)	0.1529	TNFRSF1A	regulatory_region_variant/intron_variant	promoter
chr12	6446000	6447000	chr12	6560000	6561000	TAPBPL	chr12	6446985	rs4149581	Autoimmunity (multiple diseases)	0.1529	TNFRSF1A	regulatory_region_variant/intron_variant	promoter
chr12	6446000	6447000	chr12	6562000	6563000	TAPBPL	chr12	6446985	rs4149581	Autoimmunity (multiple diseases)	0.1529	TNFRSF1A	regulatory_region_variant/intron_variant	promoter
chr21	45616000	45617000	chr21	45661000	45662000	FP565260.3	chr21	45616049	rs4380337	Autoimmunity (multiple diseases)	0.0291	AP001056.2/AP001057.1	upstream_gene_variant/regulatory_region_variant/downstream_gene_variant	promoter_flanking_region
chr21	45616000	45617000	chr21	45661000	45662000	ICOSLG	chr21	45616049	rs4380337	Autoimmunity (multiple diseases)	0.0291	AP001056.2/AP001057.1	upstream_gene_variant/regulatory_region_variant/downstream_gene_variant	promoter_flanking_region
chr21	45616000	45617000	chr21	45594000	45595000	NOVEL	chr21	45616049	rs4380337	Autoimmunity (multiple diseases)	0.0291	AP001056.2/AP001057.1	upstream_gene_variant/regulatory_region_variant/downstream_gene_variant	promoter_flanking_region
chr21	45616000	45617000	chr21	45719000	45720000	PFKL	chr21	45616049	rs4380337	Autoimmunity (multiple diseases)	0.0291	AP001056.2/AP001057.1	upstream_gene_variant/regulatory_region_variant/downstream_gene_variant	promoter_flanking_region
chr21	45616000	45617000	chr21	45661000	45662000	FP565260.3	chr21	45616324	rs4456788	Autoimmunity (multiple diseases)	0.1817	AP001056.2/AP001057.1	upstream_gene_variant/downstream_gene_variant/regulatory_region_variant	promoter_flanking_region
chr21	45616000	45617000	chr21	45661000	45662000	ICOSLG	chr21	45616324	rs4456788	Autoimmunity (multiple diseases)	0.1817	AP001056.2/AP001057.1	upstream_gene_variant/downstream_gene_variant/regulatory_region_variant	promoter_flanking_region
chr21	45616000	45617000	chr21	45594000	45595000	NOVEL	chr21	45616324	rs4456788	Autoimmunity (multiple diseases)	0.1817	AP001056.2/AP001057.1	upstream_gene_variant/downstream_gene_variant/regulatory_region_variant	promoter_flanking_region
chr21	45616000	45617000	chr21	45719000	45720000	PFKL	chr21	45616324	rs4456788	Autoimmunity (multiple diseases)	0.1817	AP001056.2/AP001057.1	upstream_gene_variant/downstream_gene_variant/regulatory_region_variant	promoter_flanking_region
chr21	45616000	45617000	chr21	45661000	45662000	FP565260.3	chr21	45616324	rs4456788	Inflammatory bowel disease	0.0488	AP001056.2/AP001057.1	upstream_gene_variant/downstream_gene_variant/regulatory_region_variant	promoter_flanking_region
chr21	45616000	45617000	chr21	45661000	45662000	ICOSLG	chr21	45616324	rs4456788	Inflammatory bowel disease	0.0488	AP001056.2/AP001057.1	upstream_gene_variant/downstream_gene_variant/regulatory_region_variant	promoter_flanking_region
chr21	45616000	45617000	chr21	45594000	45595000	NOVEL	chr21	45616324	rs4456788	Inflammatory bowel disease	0.0488	AP001056.2/AP001057.1	upstream_gene_variant/downstream_gene_variant/regulatory_region_variant	promoter_flanking_region
chr21	45616000	45617000	chr21	45719000	45720000	PFKL	chr21	45616324	rs4456788	Inflammatory bowel disease	0.0488	AP001056.2/AP001057.1	upstream_gene_variant/downstream_gene_variant/regulatory_region_variant	promoter_flanking_region
chr7	128573000	128574000	chr7	128549000	128550000	KCP	chr7	128573967	rs4728142	Autoimmunity (multiple diseases)	0.749	IRF5	upstream_gene_variant	N/A
chr7	128573000	128574000	chr7	128551000	128552000	KCP	chr7	128573967	rs4728142	Autoimmunity (multiple diseases)	0.749	IRF5	upstream_gene_variant	N/A
chr7	128573000	128574000	chr7	128549000	128550000	KCP	chr7	128573967	rs4728142	Inflammatory bowel disease	0.5524	IRF5	upstream_gene_variant	N/A
chr7	128573000	128574000	chr7	128551000	128552000	KCP	chr7	128573967	rs4728142	Inflammatory bowel disease	0.5524	IRF5	upstream_gene_variant	N/A
chr7	128573000	128574000	chr7	128549000	128550000	KCP	chr7	128573967	rs4728142	Rheumatoid arthritis	0.7678	IRF5	upstream_gene_variant	N/A
chr7	128573000	128574000	chr7	128551000	128552000	KCP	chr7	128573967	rs4728142	Rheumatoid arthritis	0.7678	IRF5	upstream_gene_variant	N/A
chr7	128573000	128574000	chr7	128549000	128550000	KCP	chr7	128573967	rs4728142	Ulcerative colitis	0.8288	IRF5	upstream_gene_variant	N/A
chr7	128573000	128574000	chr7	128551000	128552000	KCP	chr7	128573967	rs4728142	Ulcerative colitis	0.8288	IRF5	upstream_gene_variant	N/A
chr6	32576000	32577000	chr6	32634000	32635000	HLA-DQB1	chr6	32576114	rs481245	Rheumatoid arthritis	0.0405	N/A	regulatory_region_variant/TF_binding_site_variant/intergenic_variant	CTCF_binding_site
chr14	68747000	68748000	chr14	69263000	69264000	ZFP36L1	chr14	68747868	rs7148416	Rheumatoid arthritis	0.0433	RAD51B	intron_variant	N/A
chr14	68747000	68748000	chr14	69263000	69264000	ZFP36L1	chr14	68747868	rs7148416	Systemic lupus erythematosus	0.0504	RAD51B	intron_variant	N/A
chr16	30645000	30646000	chr16	30546000	30547000	AC002310.4	chr16	30645416	rs7191761	Systemic lupus erythematosus	0.0579	N/A	intergenic_variant/regulatory_region_variant	CTCF_binding_site
chr16	30645000	30646000	chr16	30196000	30197000	CORO1A	chr16	30645416	rs7191761	Systemic lupus erythematosus	0.0579	N/A	intergenic_variant/regulatory_region_variant	CTCF_binding_site
chr16	30645000	30646000	chr16	30439000	30440000	DCTPP1	chr16	30645416	rs7191761	Systemic lupus erythematosus	0.0579	N/A	intergenic_variant/regulatory_region_variant	CTCF_binding_site
chr16	30645000	30646000	chr16	30668000	30669000	FBRS	chr16	30645416	rs7191761	Systemic lupus erythematosus	0.0579	N/A	intergenic_variant/regulatory_region_variant	CTCF_binding_site
chr16	30645000	30646000	chr16	30671000	30672000	FBRS	chr16	30645416	rs7191761	Systemic lupus erythematosus	0.0579	N/A	intergenic_variant/regulatory_region_variant	CTCF_binding_site
chr16	30645000	30646000	chr16	30484000	30485000	ITGAL	chr16	30645416	rs7191761	Systemic lupus erythematosus	0.0579	N/A	intergenic_variant/regulatory_region_variant	CTCF_binding_site
chr16	30645000	30646000	chr16	30382000	30383000	MYLPF	chr16	30645416	rs7191761	Systemic lupus erythematosus	0.0579	N/A	intergenic_variant/regulatory_region_variant	CTCF_binding_site
chr16	30645000	30646000	chr16	30708000	30709000	SRCAP	chr16	30645416	rs7191761	Systemic lupus erythematosus	0.0579	N/A	intergenic_variant/regulatory_region_variant	CTCF_binding_site
chr16	30645000	30646000	chr16	30382000	30383000	TBC1D10B	chr16	30645416	rs7191761	Systemic lupus erythematosus	0.0579	N/A	intergenic_variant/regulatory_region_variant	CTCF_binding_site
chr16	30645000	30646000	chr16	30104000	30105000	TBX6	chr16	30645416	rs7191761	Systemic lupus erythematosus	0.0579	N/A	intergenic_variant/regulatory_region_variant	CTCF_binding_site
chr16	30645000	30646000	chr16	30389000	30390000	ZNF48	chr16	30645416	rs7191761	Systemic lupus erythematosus	0.0579	N/A	intergenic_variant/regulatory_region_variant	CTCF_binding_site
chr16	30645000	30646000	chr16	30583000	30584000	ZNF688	chr16	30645416	rs7191761	Systemic lupus erythematosus	0.0579	N/A	intergenic_variant/regulatory_region_variant	CTCF_binding_site
chr16	30645000	30646000	chr16	30546000	30547000	ZNF747	chr16	30645416	rs7191761	Systemic lupus erythematosus	0.0579	N/A	intergenic_variant/regulatory_region_variant	CTCF_binding_site
chr16	30645000	30646000	chr16	30569000	30570000	ZNF764	chr16	30645416	rs7191761	Systemic lupus erythematosus	0.0579	N/A	intergenic_variant/regulatory_region_variant	CTCF_binding_site
chr16	30645000	30646000	chr16	30538000	30539000	ZNF768	chr16	30645416	rs7191761	Systemic lupus erythematosus	0.0579	N/A	intergenic_variant/regulatory_region_variant	CTCF_binding_site
chr16	30645000	30646000	chr16	30420000	30421000	ZNF771	chr16	30645416	rs7191761	Systemic lupus erythematosus	0.0579	N/A	intergenic_variant/regulatory_region_variant	CTCF_binding_site
chr16	30645000	30646000	chr16	30597000	30598000	ZNF785	chr16	30645416	rs7191761	Systemic lupus erythematosus	0.0579	N/A	intergenic_variant/regulatory_region_variant	CTCF_binding_site
chr21	43835000	43836000	chr21	43815000	43816000	TMPRSS3	chr21	43835827	rs7278547	Type 1 diabetes	0.0459	RNU6-1149P/UBASH3A	downstream_gene_variant/intron_variant/regulatory_region_variant	promoter
chr17	37912000	37913000	chr17	38020000	38021000	IKZF3	chr17	37912268	rs77013147	Systemic lupus erythematosus	0.0393	IKZF3	downstream_gene_variant	N/A
chr17	37912000	37913000	chr17	38023000	38024000	ZPBP2	chr17	37912268	rs77013147	Systemic lupus erythematosus	0.0393	IKZF3	downstream_gene_variant	N/A
chr6	138227000	138228000	chr6	138190000	138191000	TNFAIP3	chr6	138227364	rs7752903	Rheumatoid arthritis	0.4194	N/A	intergenic_variant	N/A
chr21	45616000	45617000	chr21	45661000	45662000	FP565260.3	chr21	45616497	rs8134436	Autoimmunity (multiple diseases)	0.0783	AP001057.1/AP001056.2	downstream_gene_variant/upstream_gene_variant/regulatory_region_variant	promoter_flanking_region
chr21	45616000	45617000	chr21	45661000	45662000	ICOSLG	chr21	45616497	rs8134436	Autoimmunity (multiple diseases)	0.0783	AP001057.1/AP001056.2	downstream_gene_variant/upstream_gene_variant/regulatory_region_variant	promoter_flanking_region
chr21	45616000	45617000	chr21	45594000	45595000	NOVEL	chr21	45616497	rs8134436	Autoimmunity (multiple diseases)	0.0783	AP001057.1/AP001056.2	downstream_gene_variant/upstream_gene_variant/regulatory_region_variant	promoter_flanking_region
chr21	45616000	45617000	chr21	45719000	45720000	PFKL	chr21	45616497	rs8134436	Autoimmunity (multiple diseases)	0.0783	AP001057.1/AP001056.2	downstream_gene_variant/upstream_gene_variant/regulatory_region_variant	promoter_flanking_region
chr21	45616000	45617000	chr21	45661000	45662000	FP565260.3	chr21	45616497	rs8134436	Inflammatory bowel disease	0.0724	AP001057.1/AP001056.2	downstream_gene_variant/upstream_gene_variant/regulatory_region_variant	promoter_flanking_region
chr21	45616000	45617000	chr21	45661000	45662000	ICOSLG	chr21	45616497	rs8134436	Inflammatory bowel disease	0.0724	AP001057.1/AP001056.2	downstream_gene_variant/upstream_gene_variant/regulatory_region_variant	promoter_flanking_region
chr21	45616000	45617000	chr21	45594000	45595000	NOVEL	chr21	45616497	rs8134436	Inflammatory bowel disease	0.0724	AP001057.1/AP001056.2	downstream_gene_variant/upstream_gene_variant/regulatory_region_variant	promoter_flanking_region
chr21	45616000	45617000	chr21	45719000	45720000	PFKL	chr21	45616497	rs8134436	Inflammatory bowel disease	0.0724	AP001057.1/AP001056.2	downstream_gene_variant/upstream_gene_variant/regulatory_region_variant	promoter_flanking_region
chr11	1874000	1875000	chr11	1966000	1967000	MRPL23	chr11	1874072	rs907611	Inflammatory bowel disease	0.4132	LSP1	upstream_gene_variant/regulatory_region_variant	promoter
chr11	1874000	1875000	chr11	1966000	1967000	MRPL23	chr11	1874072	rs907611	Ulcerative colitis	0.4224	LSP1	upstream_gene_variant/regulatory_region_variant	promoter
chr11	1874000	1875000	chr11	1966000	1967000	MRPL23	chr11	1874292	rs907613	Inflammatory bowel disease	0.3001	LSP1	5_prime_UTR_variant/regulatory_region_variant	promoter
chr11	1874000	1875000	chr11	1966000	1967000	MRPL23	chr11	1874292	rs907613	Ulcerative colitis	0.3043	LSP1	5_prime_UTR_variant/regulatory_region_variant	promoter
chr6	32576000	32577000	chr6	32634000	32635000	HLA-DQB1	chr6	32576478	rs9271100	Ulcerative colitis	0.0702	N/A	intergenic_variant/regulatory_region_variant	CTCF_binding_site
chr16	11058000	11059000	chr16	11349000	11350000	SOCS1	chr16	11058415	rs9933623	Systemic lupus erythematosus	0.0347	CLEC16A	regulatory_region_variant/intron_variant	promoter_flanking_region/CTCF_binding_site
