# Supplementary material for: Connectome and regulatory hubs of CAGE highly active enhancers
Source: Sci Rep. 2023 Apr 5;13:5594. doi: 10.1038/s41598-023-32669-3 (PMC10076288; doi:10.1038/s41598-023-32669-3)
Supplement: Supplementary file 3 — Supplementary Table 3. [file 41598_2023_32669_MOESM3_ESM.xlsx]

## Sheet: Feuil1
Supplementary Table 3: Mendelian randomization for blood expressed genes (eQTLGen) and CHA enhancer 3D mapped gene-disease pairs.
gene_mapped_PCG	disease	closest_gene_SNP	b_IVW	se_IVW	p_IVW
IKZF3	Systemic lupus erythematosus	IKZF3	0.407644	0.0490919	1.00929e-16
IFNGR2	Rheumatoid arthritis	N/A	-0.115459	0.0168738	7.78106e-12
HLA-DQB1	Inflammatory bowel disease	N/A	0.208146	0.0310664	2.08337e-11
HLA-DQB1	Ulcerative colitis	N/A	0.208146	0.0310664	2.08337e-11
PFKL	Autoimmunity (Rheumatoid arthritis)	AP001057.1/AP001056.2	0.209415	0.0403285	2.07223e-07
IKZF3	Crohn's disease	IKZF3	0.213788	0.0449983	2.02398e-06
IKZF3	Ulcerative colitis	IKZF3	0.213788	0.0449983	2.02398e-06
NCAPD2	Autoimmunity (Rheumatoid arthritis)	TNFRSF1A	-0.0456086	0.0131455	0.000521359
MRPL51	Autoimmunity (Systemic lupus erythematosus)	TNFRSF1A	-0.420771	0.122445	0.000589484
PFKL	Autoimmunity (Type 1 diabetes)	AP001056.2/AP001057.1	0.231761	0.0704463	0.00100223
IFNAR2	Rheumatoid arthritis	N/A	-0.0790224	0.0276274	0.00423259
TAPBPL	Autoimmunity (Inflammatory bowel disease)	TNFRSF1A	0.025064	0.0117361	0.0327103
ZNF688	Systemic lupus erythematosus	N/A	0.516421	0.261162	0.0479965
MRPL23	Inflammatory bowel disease	LSP1	-0.191007	0.0979052	0.0510643
MRPL23	Ulcerative colitis	LSP1	-0.191007	0.0979052	0.0510643
ICOSLG	Autoimmunity (Type 1 diabetes)	AP001056.2/AP001057.1	-0.138607	0.0867991	0.110294
PFKL	Autoimmunity (Systemic lupus erythematosus)	AP001056.2/AP001057.1	0.106989	0.0734137	0.145021
TAPBPL	Autoimmunity (Systemic lupus erythematosus)	TNFRSF1A	-0.0413104	0.0287117	0.150207
ITGAL	Systemic lupus erythematosus	N/A	-0.157771	0.110789	0.154427
MRPL51	Autoimmunity (Rheumatoid arthritis)	TNFRSF1A	-0.0671556	0.0512242	0.189853
NCAPD2	Autoimmunity (Type 1 diabetes)	TNFRSF1A	0.0406885	0.0344737	0.237889
MRPL51	Autoimmunity (Type 1 diabetes)	TNFRSF1A	-0.0911984	0.0835014	0.274755
TMPRSS3	Type 1 diabetes	RNU6-1149P/UBASH3A	0.122948	0.116056	0.289426
IRF1	Autoimmunity (Type 1 diabetes)	AC116366.2/AC116366.3/C5orf56	0.219885	0.218441	0.31412
ICOSLG	Autoimmunity (Inflammatory bowel disease)	AP001056.2/AP001057.1	0.0829996	0.0847282	0.327284
ICOSLG	Inflammatory bowel disease	AP001056.2/AP001057.1	0.0829996	0.0847282	0.327284
TAPBPL	Autoimmunity (Rheumatoid arthritis)	TNFRSF1A	-0.00865093	0.0122748	0.480952
ZFP36L1	Rheumatoid arthritis	RAD51B	0.0364904	0.0561048	0.515436
ZFP36L1	Crohn's disease	N/A	-0.0546112	0.0856866	0.523905
ZFP36L1	Inflammatory bowel disease	N/A	-0.0546112	0.0856866	0.523905
PFKL	Autoimmunity (Inflammatory bowel disease)	AP001056.2/AP001057.1	0.0241649	0.0499655	0.628647
PFKL	Inflammatory bowel disease	AP001056.2/AP001057.1	0.0241649	0.0499655	0.628647
ICOSLG	Autoimmunity (Systemic lupus erythematosus)	AP001056.2/AP001057.1	0.0363188	0.0813882	0.655423
CORO1A	Systemic lupus erythematosus	N/A	-0.0623113	0.220485	0.777476
TBX6	Systemic lupus erythematosus	N/A	-0.0409035	0.169863	0.809708
GLT1D1	Systemic lupus erythematosus	SLC15A4/AC108704.2	-0.0444232	0.212633	0.834511
ICOSLG	Autoimmunity (Rheumatoid arthritis)	AP001056.2/AP001057.1	-0.0066258	0.0838309	0.937003
TAPBPL	Autoimmunity (Type 1 diabetes)	TNFRSF1A	-0.00145001	0.0204429	0.943454
ZFP36L1	Systemic lupus erythematosus	RAD51B	0.0055817	0.103635	0.957047
MRPL51	Autoimmunity (Inflammatory bowel disease)	TNFRSF1A	0.0018243	0.0719738	0.979778
ZNF688	Systemic lupus erythematosus	N/A	0.516421	0.261162	0.0479965
